# Supplementary material for: [1,2-Bis(diphenyl­phosphino)ethane]{2-[bis­(diphenyl­phosphinometh­yl)amino]pyridinium}fluoridohydrazidato­molybdenum(IV) bis­(tetra­fluoridoborate)
Source: Acta Crystallogr Sect E Struct Rep Online. 2008 Apr 10;64(Pt 5):m629. doi: 10.1107/S1600536808008635 (PMC2961270; doi:10.1107/S1600536808008635)
Supplement: Supplementary file 1 [file e-64-0m629-sup1.cif]

##############################################################################
###                                                                        ###
###        Electronic paper (Acta Crystallographica Section E)             ###
###                                                                        ###
##############################################################################
#                                                                            #
# This CIF contains the data in a paper accepted for publication in Acta     #
# Crystallographica Section E. It conforms to the requirements of Notes      #
# for Authors for Section E, and has been peer reviewed under the auspices   #
# of the IUCr Commission on Journals.                                        #
#                                                                            #
# Full details of the Crystallographic Information File format               #
# are given in the paper "The Crystallographic Information File (CIF):       #
# a New Standard Archive File for Crystallography" by S. R. Hall, F. H.      #
# Allen and I. D. Brown [Acta Cryst. (1991), A47, 655-685].                  #
#                                                                            #
# The current version of the core CIF dictionary is obtainable from          #
# ftp://ftp.iucr.org/pub/cif_core.dic. The current version number is 2.4.    #
#                                                                            #
# Software is freely available for graphical display of the structure(s) in  #
# this CIF.  For information consult the CIF home page http://www.iucr.org/  #
# cif/home.html                                                              #
#                                                                            #
# This file may be used for bona fide research purposes within the           #
# scientific community so long as proper attribution is given to the journal # 
# article from which it was obtained.                                        #
#                                                                            #
##############################################################################
                                             
data_I
_audit_creation_method     SHELXL-97
_chemical_name_systematic
;
[1,2-Bis(diphenylphosphino)ethane]{2-
[bis(diphenylphosphinomethyl)amino]pyridinium}fluoridohydrazidatomolybdenum(IV)
bis(tetrafluoridoborate)
;
_chemical_name_common     ?
_chemical_formula_moiety     'C57 H55 F Mo N4 P4, 2(B F4)'
_chemical_formula_sum     'C57 H55 B2 F9 Mo N4 P4'
_chemical_formula_iupac
                           '[Mo F (N2 H2) (C31 H29 N2 P2) (C26 H24 P2)] (B F4)2'
_chemical_formula_weight     1208.49
_chemical_melting_point     ?
_symmetry_cell_setting     monoclinic
_symmetry_space_group_name_H-M     'P 21/n'
loop_
    _symmetry_equiv_pos_as_xyz
    'x, y, z'
    '-x+1/2, y+1/2, -z+1/2'
    '-x, -y, -z'
    'x-1/2, -y-1/2, z-1/2'
_cell_length_a     12.5791(6)
_cell_length_b     31.2199(16)
_cell_length_c     13.8330(9)
_cell_angle_alpha     90.00
_cell_angle_beta     94.438(7)
_cell_angle_gamma     90.00
_cell_volume     5416.2(5)
_cell_formula_units_Z     4
_cell_measurement_reflns_used     8000
_cell_measurement_theta_min     10
_cell_measurement_theta_max     22
_cell_measurement_temperature     170(2)
_exptl_crystal_description     needle
_exptl_crystal_colour     colourless
_exptl_crystal_size_max     0.2
_exptl_crystal_size_mid     0.08
_exptl_crystal_size_min     0.06
_exptl_crystal_density_diffrn     1.482
_exptl_crystal_density_meas     ?
_exptl_crystal_density_method     'not measured'
_exptl_crystal_F_000     2472
_exptl_absorpt_coefficient_mu     0.435
_exptl_absorpt_correction_type     numerical
_exptl_absorpt_process_details     '(X-SHAPE; Stoe & Cie, 1998a)'
_exptl_absorpt_correction_T_min     0.949
_exptl_absorpt_correction_T_max     0.969
_exptl_special_details
;
;
_diffrn_ambient_temperature     170(2)
_diffrn_radiation_type     MoK\a
_diffrn_radiation_wavelength     0.71073
_diffrn_radiation_source     'fine-focus sealed tube'
_diffrn_radiation_monochromator     graphite
_diffrn_measurement_device_type     'Stoe IPDS-1'
_diffrn_measurement_method     \f
_diffrn_detector_area_resol_mean     ?
_diffrn_reflns_number     24176
_diffrn_reflns_av_R_equivalents     0.0319
_diffrn_reflns_av_sigmaI/netI     0.0343
_diffrn_reflns_theta_min     1.75
_diffrn_reflns_theta_max     24.10
_diffrn_reflns_theta_full     24.10
_diffrn_measured_fraction_theta_max     0.992
_diffrn_measured_fraction_theta_full     0.992
_diffrn_reflns_limit_h_min     -14
_diffrn_reflns_limit_h_max     14
_diffrn_reflns_limit_k_min     -35
_diffrn_reflns_limit_k_max     35
_diffrn_reflns_limit_l_min     -15
_diffrn_reflns_limit_l_max     15
_diffrn_standards_number     0
_diffrn_standards_interval_count     ?
_diffrn_standards_interval_time     0
_diffrn_standards_decay_%     0
_refine_special_details
;
Refinement of <i>F</i>^2^ against ALL reflections. The weighted <i>R</i>-factor
<i>wR</i> and goodness of fit <i>S</i> are based on <i>F</i>^2^, conventional
<i>R</i>-factors <i>R</i> are based on <i>F</i>, with <i>F</i> set to zero for
negative <i>F</i>^2^. The threshold expression of <i>F</i>^2^ >
\s(<i>F</i>^2^) is used only for calculating <i>R</i>-factors(gt) <i>etc</i>.
and is not relevant to the choice of reflections for refinement.
<i>R</i>-factors based on <i>F</i>^2^ are statistically about twice as large
as those based on <i>F</i>, and <i>R</i>- factors based on ALL data will be
even larger.
;
_reflns_number_total     8538
_reflns_number_gt     6783
_reflns_threshold_expression     I>2\s(I)
_refine_ls_structure_factor_coef     Fsqd
_refine_ls_matrix_type     full
_refine_ls_R_factor_all     0.0530
_refine_ls_R_factor_gt     0.0394
_refine_ls_wR_factor_gt     0.1016
_refine_ls_wR_factor_ref     0.1077
_refine_ls_goodness_of_fit_ref     1.024
_refine_ls_restrained_S_all     1.130
_refine_ls_number_reflns     8538
_refine_ls_number_parameters     706
_refine_ls_number_restraints     39
_refine_ls_hydrogen_treatment     constr
_refine_ls_weighting_scheme     calc
_refine_ls_weighting_details
                 'calc w=1/[\s^2^(Fo^2^)+(0.0748P)^2^] where P=(Fo^2^+2Fc^2^)/3'
_atom_sites_solution_hydrogens     geom
_atom_sites_solution_primary     direct
_atom_sites_solution_secondary     difmap
_refine_ls_shift/su_max     0.001
_refine_ls_shift/su_mean     0.000
_refine_diff_density_max     0.935
_refine_diff_density_min     -0.537
_refine_ls_extinction_method     'SHELXL97 (Sheldrick, 2008)'
_refine_ls_extinction_coef     0.0045(4)
_refine_ls_extinction_expression
                                  'Fc^*^=kFc[1+0.001xFc^2^\l^3^/sin(2\q)]^-1/4^'
loop_
    _atom_type_symbol
    _atom_type_description
    _atom_type_scat_dispersion_real
    _atom_type_scat_dispersion_imag
    _atom_type_scat_source
    'C' 'C' 0.0033 0.0016
                         'International Tables Vol C Tables 4.2.6.8 and 6.1.1.4'
    'H' 'H' 0.0000 0.0000
                         'International Tables Vol C Tables 4.2.6.8 and 6.1.1.4'
    'B' 'B' 0.0013 0.0007
                         'International Tables Vol C Tables 4.2.6.8 and 6.1.1.4'
    'N' 'N' 0.0061 0.0033
                         'International Tables Vol C Tables 4.2.6.8 and 6.1.1.4'
    'F' 'F' 0.0171 0.0103
                         'International Tables Vol C Tables 4.2.6.8 and 6.1.1.4'
    'P' 'P' 0.1023 0.0942
                         'International Tables Vol C Tables 4.2.6.8 and 6.1.1.4'
    'Mo' 'Mo' -1.6832 0.6857
                         'International Tables Vol C Tables 4.2.6.8 and 6.1.1.4'
_computing_data_collection     'IPDS program package (Stoe & Cie, 1998b)'
_computing_cell_refinement     'IPDS program package'
_computing_data_reduction     'IPDS program package'
_computing_structure_solution     'SHELXS97 (Sheldrick, 2008)'
_computing_structure_refinement     'SHELXL97 (Sheldrick, 2008)'
_computing_molecular_graphics     'DIAMOND (Brandenburg, 1999)'
_computing_publication_material     'CIFTAB in SHELXTL (Sheldrick, 2008)'
loop_
    _atom_site_type_symbol
    _atom_site_label
    _atom_site_fract_x
    _atom_site_fract_y
    _atom_site_fract_z
    _atom_site_U_iso_or_equiv
    _atom_site_adp_type
    _atom_site_calc_flag
    _atom_site_refinement_flags
    _atom_site_occupancy
    _atom_site_disorder_assembly
    _atom_site_disorder_group
    Mo Mo1 0.10191(2) 0.148150(8) 0.284941(19) 0.01774(12) Uani d . 1 . .
    F F1 0.20855(15) 0.17169(6) 0.20023(13) 0.0234(4) Uani d . 1 . .
    N N1 0.0094(2) 0.12792(9) 0.3620(2) 0.0251(6) Uani d . 1 . .
    N N2 -0.0567(5) 0.11290(17) 0.4239(3) 0.094(2) Uani d . 1 . .
    H H1N2 -0.0661 0.1300 0.4759 0.13(3) Uiso d R 1 . .
    H H2N2 -0.0890 0.0868 0.4206 0.11(2) Uiso d R 1 . .
    C C1 0.2510(3) 0.09669(10) 0.4909(2) 0.0232(7) Uani d . 1 . .
    H H1A 0.3011 0.0995 0.5493 0.028 Uiso calc R 1 . .
    H H1B 0.1817 0.0866 0.5117 0.028 Uiso calc R 1 . .
    N N3 0.2925(2) 0.06529(8) 0.4248(2) 0.0250(6) Uani d . 1 . .
    C C2 0.2109(3) 0.04163(10) 0.3656(2) 0.0261(8) Uani d . 1 . .
    H H2A 0.1529 0.0339 0.4068 0.031 Uiso calc R 1 . .
    H H2B 0.2427 0.0146 0.3440 0.031 Uiso calc R 1 . .
    P P1 0.23297(7) 0.14991(2) 0.43059(6) 0.0184(2) Uani d . 1 . .
    P P2 0.15116(7) 0.07070(3) 0.25607(6) 0.0205(2) Uani d . 1 . .
    C C11 0.1921(3) 0.18206(10) 0.5315(2) 0.0205(7) Uani d . 1 . .
    C C12 0.1252(3) 0.16457(12) 0.5967(3) 0.0301(8) Uani d . 1 . .
    H H12 0.1071 0.1351 0.5928 0.036 Uiso calc R 1 . .
    C C13 0.0849(3) 0.19017(13) 0.6676(3) 0.0376(10) Uani d . 1 . .
    H H13 0.0390 0.1780 0.7116 0.045 Uiso calc R 1 . .
    C C14 0.1109(3) 0.23297(12) 0.6747(3) 0.0331(9) Uani d . 1 . .
    H H14 0.0832 0.2502 0.7234 0.040 Uiso calc R 1 . .
    C C15 0.1775(3) 0.25078(11) 0.6104(3) 0.0289(8) Uani d . 1 . .
    H H15 0.1961 0.2802 0.6154 0.035 Uiso calc R 1 . .
    C C16 0.2171(3) 0.22555(11) 0.5385(2) 0.0249(7) Uani d . 1 . .
    H H16 0.2617 0.2380 0.4938 0.030 Uiso calc R 1 . .
    C C21 0.3723(3) 0.16364(10) 0.4168(2) 0.0199(7) Uani d . 1 . .
    C C22 0.4412(3) 0.17702(11) 0.4954(3) 0.0282(8) Uani d . 1 . .
    H H22 0.4140 0.1820 0.5566 0.034 Uiso calc R 1 . .
    C C23 0.5490(3) 0.18301(13) 0.4845(3) 0.0391(10) Uani d . 1 . .
    H H23 0.5953 0.1919 0.5383 0.047 Uiso calc R 1 . .
    C C24 0.5890(3) 0.17612(14) 0.3955(3) 0.0431(10) Uani d . 1 . .
    H H24 0.6627 0.1803 0.3879 0.052 Uiso calc R 1 . .
    C C25 0.5212(3) 0.16314(14) 0.3172(3) 0.0387(10) Uani d . 1 . .
    H H25 0.5489 0.1584 0.2562 0.046 Uiso calc R 1 . .
    C C26 0.4132(3) 0.15695(11) 0.3272(2) 0.0279(8) Uani d . 1 . .
    H H26 0.3674 0.1482 0.2730 0.034 Uiso calc R 1 . .
    C C31 0.3978(3) 0.05601(11) 0.4229(3) 0.0275(8) Uani d . 1 . .
    N N4 0.4696(3) 0.07235(9) 0.4921(2) 0.0323(7) Uani d . 1 . .
    H H4 0.4453 0.0885 0.5377 0.039 Uiso calc R 1 . .
    C C32 0.5761(3) 0.06524(14) 0.4949(3) 0.0443(10) Uani d . 1 . .
    H H32 0.6221 0.0780 0.5445 0.053 Uiso calc R 1 . .
    C C33 0.6175(4) 0.04001(15) 0.4273(4) 0.0520(12) Uani d . 1 . .
    H H33 0.6920 0.0348 0.4287 0.062 Uiso calc R 1 . .
    C C34 0.5476(4) 0.02198(13) 0.3558(3) 0.0477(11) Uani d . 1 . .
    H H34 0.5751 0.0041 0.3081 0.057 Uiso calc R 1 . .
    C C35 0.4399(3) 0.02946(12) 0.3524(3) 0.0382(9) Uani d . 1 . .
    H H35 0.3937 0.0168 0.3028 0.046 Uiso calc R 1 . .
    C C41 0.2374(3) 0.05482(11) 0.1619(2) 0.0248(7) Uani d . 1 . .
    C C42 0.2806(3) 0.08551(12) 0.1042(3) 0.0279(8) Uani d . 1 . .
    H H42 0.2661 0.1150 0.1141 0.034 Uiso calc R 1 . .
    C C43 0.3453(3) 0.07327(13) 0.0314(3) 0.0348(9) Uani d . 1 . .
    H H43 0.3731 0.0944 -0.0091 0.042 Uiso calc R 1 . .
    C C44 0.3689(3) 0.03079(14) 0.0183(3) 0.0385(10) Uani d . 1 . .
    H H44 0.4139 0.0227 -0.0307 0.046 Uiso calc R 1 . .
    C C45 0.3275(3) -0.00026(13) 0.0759(3) 0.0392(10) Uani d . 1 . .
    H H45 0.3447 -0.0296 0.0670 0.047 Uiso calc R 1 . .
    C C46 0.2603(3) 0.01148(12) 0.1473(3) 0.0337(9) Uani d . 1 . .
    H H46 0.2303 -0.0099 0.1858 0.040 Uiso calc R 1 . .
    C C51 0.0310(3) 0.03842(10) 0.2289(2) 0.0242(7) Uani d . 1 . .
    C C52 -0.0067(3) 0.03302(11) 0.1324(3) 0.0304(8) Uani d . 1 . .
    H H52 0.0346 0.0432 0.0825 0.037 Uiso calc R 1 . .
    C C53 -0.1037(3) 0.01295(13) 0.1077(3) 0.0388(9) Uani d . 1 . .
    H H53 -0.1286 0.0098 0.0415 0.047 Uiso calc R 1 . .
    C C54 -0.1641(3) -0.00240(12) 0.1797(3) 0.0391(10) Uani d . 1 . .
    H H54 -0.2308 -0.0158 0.1631 0.047 Uiso calc R 1 . .
    C C55 -0.1271(3) 0.00183(13) 0.2755(3) 0.0382(9) Uani d . 1 . .
    H H55 -0.1678 -0.0093 0.3249 0.046 Uiso calc R 1 . .
    C C56 -0.0302(3) 0.02239(12) 0.3006(3) 0.0337(9) Uani d . 1 . .
    H H56 -0.0058 0.0255 0.3670 0.040 Uiso calc R 1 . .
    C C61 -0.0634(3) 0.23553(11) 0.2013(2) 0.0263(8) Uani d . 1 . .
    H H61A -0.1315 0.2229 0.2191 0.032 Uiso calc R 1 . .
    H H61B -0.0743 0.2667 0.1916 0.032 Uiso calc R 1 . .
    C C62 -0.0315(3) 0.21521(11) 0.1075(2) 0.0260(8) Uani d . 1 . .
    H H62A 0.0361 0.2280 0.0892 0.031 Uiso calc R 1 . .
    H H62B -0.0872 0.2208 0.0545 0.031 Uiso calc R 1 . .
    P P3 0.04148(7) 0.22633(3) 0.30016(6) 0.0194(2) Uani d . 1 . .
    P P4 -0.01447(7) 0.15685(3) 0.12462(6) 0.0210(2) Uani d . 1 . .
    C C71 0.1408(3) 0.26775(10) 0.2819(2) 0.0219(7) Uani d . 1 . .
    C C72 0.2489(3) 0.25795(11) 0.2986(2) 0.0240(7) Uani d . 1 . .
    H H72 0.2701 0.2295 0.3154 0.029 Uiso calc R 1 . .
    C C73 0.3259(3) 0.28937(11) 0.2910(3) 0.0297(8) Uani d . 1 . .
    H H73 0.3991 0.2824 0.3038 0.036 Uiso calc R 1 . .
    C C74 0.2969(3) 0.33074(12) 0.2649(3) 0.0334(9) Uani d . 1 . .
    H H74 0.3498 0.3521 0.2592 0.040 Uiso calc R 1 . .
    C C75 0.1905(3) 0.34069(11) 0.2474(3) 0.0337(9) Uani d . 1 . .
    H H75 0.1704 0.3691 0.2296 0.040 Uiso calc R 1 . .
    C C76 0.1119(3) 0.30973(11) 0.2552(3) 0.0288(8) Uani d . 1 . .
    H H76 0.0388 0.3171 0.2425 0.035 Uiso calc R 1 . .
    C C81 -0.0282(3) 0.24415(11) 0.4045(2) 0.0238(7) Uani d . 1 . .
    C C82 -0.0130(3) 0.28421(12) 0.4469(3) 0.0380(9) Uani d . 1 . .
    H H82 0.0382 0.3033 0.4238 0.046 Uiso calc R 1 . .
    C C83 -0.0724(4) 0.29663(14) 0.5233(3) 0.0476(11) Uani d . 1 . .
    H H83 -0.0632 0.3245 0.5501 0.057 Uiso calc R 1 . .
    C C84 -0.1438(3) 0.26910(15) 0.5600(3) 0.0453(11) Uani d . 1 . .
    H H84 -0.1829 0.2776 0.6129 0.054 Uiso calc R 1 . .
    C C85 -0.1585(4) 0.22907(16) 0.5197(3) 0.0510(12) Uani d . 1 . .
    H H85 -0.2075 0.2097 0.5453 0.061 Uiso calc R 1 . .
    C C86 -0.1020(3) 0.21664(14) 0.4415(3) 0.0441(11) Uani d . 1 . .
    H H86 -0.1140 0.1892 0.4133 0.053 Uiso calc R 1 . .
    C C91 -0.1518(3) 0.13741(11) 0.1137(3) 0.0252(8) Uani d . 1 . .
    C C92 -0.1915(3) 0.11545(12) 0.1905(3) 0.0342(9) Uani d . 1 . .
    H H92 -0.1479 0.1114 0.2490 0.041 Uiso calc R 1 . .
    C C93 -0.2950(3) 0.09930(14) 0.1819(3) 0.0464(11) Uani d . 1 . .
    H H93 -0.3218 0.0846 0.2350 0.056 Uiso calc R 1 . .
    C C94 -0.3590(3) 0.10451(14) 0.0970(4) 0.0488(12) Uani d . 1 . .
    H H94 -0.4291 0.0930 0.0913 0.059 Uiso calc R 1 . .
    C C95 -0.3208(3) 0.12639(13) 0.0209(3) 0.0428(10) Uani d . 1 . .
    H H95 -0.3649 0.1301 -0.0374 0.051 Uiso calc R 1 . .
    C C96 -0.2178(3) 0.14327(12) 0.0284(3) 0.0323(9) Uani d . 1 . .
    H H96 -0.1925 0.1588 -0.0243 0.039 Uiso calc R 1 . .
    C C101 0.0390(3) 0.14118(11) 0.0102(2) 0.0259(8) Uani d . 1 . .
    C C102 -0.0050(3) 0.10789(12) -0.0474(2) 0.0315(8) Uani d . 1 . .
    H H102 -0.0669 0.0935 -0.0293 0.038 Uiso calc R 1 . .
    C C103 0.0417(4) 0.09577(13) -0.1312(3) 0.0426(10) Uani d . 1 . .
    H H103 0.0106 0.0735 -0.1707 0.051 Uiso calc R 1 . .
    C C104 0.1324(4) 0.11582(15) -0.1572(3) 0.0486(12) Uani d . 1 . .
    H H104 0.1652 0.1068 -0.2133 0.058 Uiso calc R 1 . .
    C C105 0.1758(4) 0.14918(15) -0.1015(3) 0.0462(11) Uani d . 1 . .
    H H105 0.2377 0.1634 -0.1205 0.055 Uiso calc R 1 . .
    C C106 0.1299(3) 0.16213(13) -0.0178(3) 0.0348(9) Uani d . 1 . .
    H H106 0.1602 0.1851 0.0200 0.042 Uiso calc R 1 . .
    B B1 0.8583(5) 0.07358(16) 0.6061(4) 0.0541(15) Uani d . 1 . .
    F F11 0.8620(2) 0.04255(7) 0.53264(17) 0.0507(6) Uani d . 1 . .
    F F12 0.8016(3) 0.10857(9) 0.5658(2) 0.0746(9) Uani d . 1 . .
    F F13 0.9582(3) 0.08731(11) 0.6351(2) 0.0925(12) Uani d . 1 . .
    F F14 0.8083(4) 0.05738(10) 0.6817(2) 0.1209(19) Uani d . 1 . .
    B B2 0.4315(4) 0.09191(16) 0.7490(3) 0.0497(14) Uani d D 1 . .
    F F21 0.3459(3) 0.06624(9) 0.7323(3) 0.0867(12) Uani d D 1 A .
    F F22 0.4582(3) 0.11052(11) 0.66855(19) 0.0921(13) Uani d D 1 A .
    F F23 0.4439(5) 0.11424(17) 0.8310(3) 0.099(3) Uani d PD 0.737(9) A 1
    F F24 0.5265(4) 0.06407(15) 0.7551(6) 0.127(3) Uani d PD 0.737(9) A 1
    F F23' 0.3739(10) 0.1356(3) 0.7658(10) 0.080(5) Uiso d PD 0.263(9) A 2
    F F24' 0.4862(11) 0.0855(5) 0.8262(9) 0.104(6) Uiso d PD 0.263(9) A 2
loop_
    _atom_site_aniso_label
    _atom_site_aniso_U_11
    _atom_site_aniso_U_22
    _atom_site_aniso_U_33
    _atom_site_aniso_U_12
    _atom_site_aniso_U_13
    _atom_site_aniso_U_23
    Mo1 0.02013(18) 0.01895(17) 0.01402(17) -0.00276(11) 0.00048(11) 0.00024(10)
    F1 0.0252(11) 0.0248(9) 0.0203(10) -0.0029(8) 0.0036(8) 0.0021(7)
    N1 0.0319(17) 0.0252(14) 0.0188(14) -0.0091(13) 0.0066(12) -0.0024(11)
    N2 0.137(5) 0.091(4) 0.063(3) -0.066(3) 0.062(3) -0.020(3)
    C1 0.027(2) 0.0224(17) 0.0201(17) -0.0012(14) 0.0023(14) 0.0033(13)
    N3 0.0283(18) 0.0211(14) 0.0250(16) -0.0007(12) -0.0015(12) -0.0007(11)
    C2 0.031(2) 0.0235(16) 0.0233(18) -0.0019(15) -0.0013(15) 0.0011(14)
    P1 0.0201(5) 0.0209(4) 0.0141(4) -0.0019(3) 0.0004(3) 0.0007(3)
    P2 0.0250(5) 0.0196(4) 0.0169(4) -0.0027(3) 0.0016(3) -0.0010(3)
    C11 0.0166(17) 0.0289(17) 0.0155(16) 0.0003(14) -0.0027(13) -0.0003(13)
    C12 0.030(2) 0.0307(18) 0.030(2) 0.0013(16) 0.0106(16) 0.0008(15)
    C13 0.039(2) 0.045(2) 0.031(2) 0.0063(18) 0.0168(18) 0.0038(17)
    C14 0.035(2) 0.036(2) 0.029(2) 0.0121(17) 0.0058(17) -0.0061(16)
    C15 0.029(2) 0.0280(18) 0.029(2) 0.0034(15) -0.0028(16) -0.0059(15)
    C16 0.0246(19) 0.0280(18) 0.0220(18) -0.0012(14) 0.0016(14) -0.0010(14)
    C21 0.0189(18) 0.0209(15) 0.0200(17) 0.0010(13) 0.0009(13) 0.0017(13)
    C22 0.024(2) 0.0356(19) 0.0248(19) -0.0012(15) 0.0017(15) -0.0049(15)
    C23 0.025(2) 0.050(2) 0.041(2) -0.0065(18) -0.0040(17) -0.0108(19)
    C24 0.025(2) 0.061(3) 0.045(3) -0.0055(19) 0.0092(19) -0.004(2)
    C25 0.031(2) 0.056(2) 0.030(2) 0.0044(19) 0.0115(18) -0.0018(18)
    C26 0.027(2) 0.037(2) 0.0198(18) 0.0027(16) 0.0016(15) 0.0005(15)
    C31 0.031(2) 0.0244(17) 0.0263(19) 0.0024(15) -0.0007(15) 0.0067(14)
    N4 0.0311(19) 0.0309(16) 0.0340(18) 0.0045(14) -0.0024(14) 0.0025(13)
    C32 0.032(2) 0.047(2) 0.052(3) 0.0032(19) -0.008(2) 0.012(2)
    C33 0.035(3) 0.055(3) 0.067(3) 0.011(2) 0.005(2) 0.010(2)
    C34 0.051(3) 0.039(2) 0.055(3) 0.014(2) 0.015(2) 0.001(2)
    C35 0.044(3) 0.035(2) 0.036(2) 0.0047(18) 0.0039(18) -0.0032(17)
    C41 0.0238(19) 0.0290(17) 0.0211(17) 0.0008(14) -0.0021(14) -0.0029(14)
    C42 0.024(2) 0.0333(19) 0.0266(19) 0.0006(15) 0.0009(15) 0.0007(15)
    C43 0.027(2) 0.050(2) 0.028(2) -0.0006(18) 0.0044(16) -0.0005(17)
    C44 0.028(2) 0.060(3) 0.028(2) 0.0065(19) 0.0032(16) -0.0080(19)
    C45 0.041(3) 0.040(2) 0.037(2) 0.0110(18) -0.0002(18) -0.0117(18)
    C46 0.042(2) 0.0311(19) 0.028(2) 0.0027(17) 0.0016(17) -0.0041(16)
    C51 0.027(2) 0.0181(16) 0.0275(19) -0.0019(14) 0.0017(15) -0.0029(13)
    C52 0.028(2) 0.0332(19) 0.029(2) -0.0045(16) -0.0004(16) -0.0050(15)
    C53 0.035(2) 0.043(2) 0.037(2) -0.0061(18) -0.0040(18) -0.0131(18)
    C54 0.025(2) 0.035(2) 0.057(3) -0.0069(17) 0.0002(18) -0.0109(19)
    C55 0.031(2) 0.040(2) 0.044(2) -0.0077(18) 0.0096(18) 0.0010(18)
    C56 0.034(2) 0.037(2) 0.031(2) -0.0071(17) 0.0044(17) -0.0010(16)
    C61 0.026(2) 0.0261(17) 0.0256(18) 0.0020(15) -0.0032(15) 0.0012(14)
    C62 0.029(2) 0.0288(18) 0.0195(18) -0.0007(15) -0.0033(15) 0.0051(14)
    P3 0.0191(5) 0.0207(4) 0.0184(4) -0.0002(3) 0.0024(3) -0.0002(3)
    P4 0.0211(5) 0.0264(4) 0.0152(4) -0.0011(4) -0.0001(3) -0.0007(3)
    C71 0.0247(19) 0.0226(16) 0.0191(17) -0.0020(14) 0.0055(14) -0.0007(13)
    C72 0.028(2) 0.0237(17) 0.0208(17) 0.0033(15) 0.0051(14) 0.0025(13)
    C73 0.023(2) 0.037(2) 0.029(2) -0.0033(16) 0.0066(15) 0.0008(16)
    C74 0.037(2) 0.033(2) 0.031(2) -0.0112(17) 0.0091(17) 0.0015(16)
    C75 0.040(2) 0.0245(18) 0.037(2) -0.0011(17) 0.0070(18) 0.0071(16)
    C76 0.029(2) 0.0268(18) 0.0307(19) 0.0021(15) 0.0020(16) 0.0048(15)
    C81 0.0196(18) 0.0315(18) 0.0201(17) 0.0045(14) 0.0007(14) -0.0002(14)
    C82 0.047(3) 0.035(2) 0.033(2) 0.0011(18) 0.0119(19) -0.0032(17)
    C83 0.064(3) 0.045(2) 0.035(2) 0.016(2) 0.012(2) -0.0095(19)
    C84 0.037(3) 0.069(3) 0.031(2) 0.022(2) 0.0100(19) 0.001(2)
    C85 0.035(3) 0.077(3) 0.044(3) -0.010(2) 0.020(2) -0.005(2)
    C86 0.039(3) 0.052(2) 0.045(3) -0.012(2) 0.019(2) -0.012(2)
    C91 0.0223(19) 0.0250(17) 0.0282(19) 0.0020(14) 0.0001(15) -0.0078(14)
    C92 0.024(2) 0.042(2) 0.036(2) 0.0008(17) 0.0035(16) -0.0002(17)
    C93 0.031(2) 0.052(3) 0.058(3) -0.0053(19) 0.015(2) 0.005(2)
    C94 0.021(2) 0.046(2) 0.080(4) -0.0039(18) 0.003(2) -0.011(2)
    C95 0.030(2) 0.043(2) 0.052(3) 0.0058(19) -0.0138(19) -0.013(2)
    C96 0.030(2) 0.034(2) 0.032(2) 0.0044(16) -0.0054(16) -0.0035(16)
    C101 0.0238(19) 0.0367(19) 0.0169(17) 0.0055(15) 0.0001(14) 0.0027(14)
    C102 0.037(2) 0.036(2) 0.0211(19) 0.0094(17) -0.0016(16) -0.0006(15)
    C103 0.057(3) 0.044(2) 0.027(2) 0.017(2) -0.0007(19) -0.0054(17)
    C104 0.065(3) 0.059(3) 0.023(2) 0.024(2) 0.014(2) 0.0039(19)
    C105 0.040(3) 0.070(3) 0.030(2) 0.009(2) 0.0145(19) 0.015(2)
    C106 0.035(2) 0.047(2) 0.0225(19) 0.0027(18) 0.0051(16) 0.0057(16)
    B1 0.090(5) 0.032(2) 0.042(3) -0.023(3) 0.015(3) -0.006(2)
    F11 0.0766(19) 0.0377(12) 0.0389(13) -0.0116(12) 0.0123(13) -0.0034(10)
    F12 0.093(2) 0.0527(17) 0.083(2) 0.0031(16) 0.0340(19) -0.0054(15)
    F13 0.112(3) 0.089(2) 0.070(2) -0.045(2) -0.037(2) 0.0137(18)
    F14 0.247(5) 0.0607(19) 0.067(2) -0.070(3) 0.088(3) -0.0181(16)
    B2 0.062(4) 0.056(3) 0.033(3) -0.027(3) 0.016(2) -0.009(2)
    F21 0.071(2) 0.0651(18) 0.131(3) -0.0384(16) 0.055(2) -0.0372(19)
    F22 0.133(3) 0.111(3) 0.0303(15) -0.076(2) -0.0069(17) 0.0020(15)
    F23 0.175(6) 0.090(4) 0.041(3) -0.075(4) 0.059(3) -0.037(2)
    F24 0.102(5) 0.062(3) 0.200(7) 0.015(3) -0.088(4) -0.012(4)
_geom_special_details
;
All e.s.d.'s (except the e.s.d. in the dihedral angle between two l.s. planes)
are estimated using the full covariance matrix. The cell e.s.d.'s are taken
into account individually in the estimation of e.s.d.'s in distances, angles
and torsion angles; correlations between e.s.d.'s in cell parameters are only
used when they are defined by crystal symmetry. An approximate (isotropic)
treatment of cell e.s.d.'s is used for estimating e.s.d.'s involving l.s.
planes.
;
loop_
    _geom_bond_atom_site_label_1
    _geom_bond_atom_site_label_2
    _geom_bond_site_symmetry_2
    _geom_bond_distance
    _geom_bond_publ_flag
    Mo1 N1 . 1.755(3) y
    Mo1 F1 . 1.9889(18) y
    Mo1 P1 . 2.5032(9) y
    Mo1 P2 . 2.5353(9) y
    Mo1 P3 . 2.5698(8) y
    Mo1 P4 . 2.5754(9) y
    N1 N2 . 1.325(5) ?
    N2 H1N2 . 0.9101 ?
    N2 H2N2 . 0.9100 ?
    C1 N3 . 1.464(4) ?
    C1 P1 . 1.865(3) ?
    C1 H1A . 0.9900 ?
    C1 H1B . 0.9900 ?
    N3 C31 . 1.358(5) ?
    N3 C2 . 1.463(4) ?
    C2 P2 . 1.873(3) ?
    C2 H2A . 0.9900 ?
    C2 H2B . 0.9900 ?
    P1 C11 . 1.826(3) ?
    P1 C21 . 1.828(3) ?
    P2 C41 . 1.827(3) ?
    P2 C51 . 1.831(3) ?
    C11 C12 . 1.392(5) ?
    C11 C16 . 1.396(5) ?
    C12 C13 . 1.390(5) ?
    C12 H12 . 0.9500 ?
    C13 C14 . 1.377(6) ?
    C13 H13 . 0.9500 ?
    C14 C15 . 1.384(5) ?
    C14 H14 . 0.9500 ?
    C15 C16 . 1.391(5) ?
    C15 H15 . 0.9500 ?
    C16 H16 . 0.9500 ?
    C21 C26 . 1.395(5) ?
    C21 C22 . 1.401(5) ?
    C22 C23 . 1.388(5) ?
    C22 H22 . 0.9500 ?
    C23 C24 . 1.383(6) ?
    C23 H23 . 0.9500 ?
    C24 C25 . 1.385(6) ?
    C24 H24 . 0.9500 ?
    C25 C26 . 1.389(5) ?
    C25 H25 . 0.9500 ?
    C26 H26 . 0.9500 ?
    C31 N4 . 1.363(5) ?
    C31 C35 . 1.413(5) ?
    N4 C32 . 1.356(5) ?
    N4 H4 . 0.8800 ?
    C32 C33 . 1.357(6) ?
    C32 H32 . 0.9500 ?
    C33 C34 . 1.391(7) ?
    C33 H33 . 0.9500 ?
    C34 C35 . 1.372(6) ?
    C34 H34 . 0.9500 ?
    C35 H35 . 0.9500 ?
    C41 C42 . 1.385(5) ?
    C41 C46 . 1.401(5) ?
    C42 C43 . 1.396(5) ?
    C42 H42 . 0.9500 ?
    C43 C44 . 1.374(6) ?
    C43 H43 . 0.9500 ?
    C44 C45 . 1.383(6) ?
    C44 H44 . 0.9500 ?
    C45 C46 . 1.397(5) ?
    C45 H45 . 0.9500 ?
    C46 H46 . 0.9500 ?
    C51 C52 . 1.393(5) ?
    C51 C56 . 1.394(5) ?
    C52 C53 . 1.391(5) ?
    C52 H52 . 0.9500 ?
    C53 C54 . 1.384(6) ?
    C53 H53 . 0.9500 ?
    C54 C55 . 1.377(6) ?
    C54 H54 . 0.9500 ?
    C55 C56 . 1.398(6) ?
    C55 H55 . 0.9500 ?
    C56 H56 . 0.9500 ?
    C61 C62 . 1.526(5) ?
    C61 P3 . 1.848(4) ?
    C61 H61A . 0.9900 ?
    C61 H61B . 0.9900 ?
    C62 P4 . 1.847(3) ?
    C62 H62A . 0.9900 ?
    C62 H62B . 0.9900 ?
    P3 C71 . 1.829(3) ?
    P3 C81 . 1.832(3) ?
    P4 C91 . 1.826(4) ?
    P4 C101 . 1.833(3) ?
    C71 C72 . 1.396(5) ?
    C71 C76 . 1.402(5) ?
    C72 C73 . 1.388(5) ?
    C72 H72 . 0.9500 ?
    C73 C74 . 1.382(5) ?
    C73 H73 . 0.9500 ?
    C74 C75 . 1.377(6) ?
    C74 H74 . 0.9500 ?
    C75 C76 . 1.393(5) ?
    C75 H75 . 0.9500 ?
    C76 H76 . 0.9500 ?
    C81 C82 . 1.388(5) ?
    C81 C86 . 1.391(5) ?
    C82 C83 . 1.395(6) ?
    C82 H82 . 0.9500 ?
    C83 C84 . 1.369(6) ?
    C83 H83 . 0.9500 ?
    C84 C85 . 1.375(7) ?
    C84 H84 . 0.9500 ?
    C85 C86 . 1.394(6) ?
    C85 H85 . 0.9500 ?
    C86 H86 . 0.9500 ?
    C91 C92 . 1.389(5) ?
    C91 C96 . 1.401(5) ?
    C92 C93 . 1.393(6) ?
    C92 H92 . 0.9500 ?
    C93 C94 . 1.382(7) ?
    C93 H93 . 0.9500 ?
    C94 C95 . 1.372(7) ?
    C94 H94 . 0.9500 ?
    C95 C96 . 1.395(6) ?
    C95 H95 . 0.9500 ?
    C96 H96 . 0.9500 ?
    C101 C106 . 1.397(5) ?
    C101 C102 . 1.398(5) ?
    C102 C103 . 1.392(5) ?
    C102 H102 . 0.9500 ?
    C103 C104 . 1.374(7) ?
    C103 H103 . 0.9500 ?
    C104 C105 . 1.383(7) ?
    C104 H104 . 0.9500 ?
    C105 C106 . 1.393(6) ?
    C105 H105 . 0.9500 ?
    C106 H106 . 0.9500 ?
    B1 F14 . 1.358(6) ?
    B1 F13 . 1.359(7) ?
    B1 F12 . 1.397(7) ?
    B1 F11 . 1.407(6) ?
    B2 F24' . 1.241(10) ?
    B2 F22 . 1.322(5) ?
    B2 F23 . 1.330(6) ?
    B2 F21 . 1.348(5) ?
    B2 F24 . 1.475(7) ?
    B2 F23' . 1.570(10) ?
loop_
    _geom_angle_atom_site_label_1
    _geom_angle_atom_site_label_2
    _geom_angle_atom_site_label_3
    _geom_angle_site_symmetry_1
    _geom_angle_site_symmetry_3
    _geom_angle
    _geom_angle_publ_flag
    N1 Mo1 F1 . . 178.70(11) y
    N1 Mo1 P1 . . 86.88(10) y
    F1 Mo1 P1 . . 91.94(6) y
    N1 Mo1 P2 . . 86.22(9) y
    F1 Mo1 P2 . . 94.33(6) y
    P1 Mo1 P2 . . 89.65(3) y
    N1 Mo1 P3 . . 94.46(9) y
    F1 Mo1 P3 . . 85.10(5) y
    P1 Mo1 P3 . . 95.38(3) y
    P2 Mo1 P3 . . 174.95(3) y
    N1 Mo1 P4 . . 101.62(10) y
    F1 Mo1 P4 . . 79.52(6) y
    P1 Mo1 P4 . . 170.35(3) y
    P2 Mo1 P4 . . 95.42(3) y
    P3 Mo1 P4 . . 79.53(3) y
    N2 N1 Mo1 . . 177.1(3) y
    N1 N2 H1N2 . . 115.4 ?
    N1 N2 H2N2 . . 125.8 ?
    H1N2 N2 H2N2 . . 118.7 ?
    N3 C1 P1 . . 110.7(2) ?
    N3 C1 H1A . . 109.5 ?
    P1 C1 H1A . . 109.5 ?
    N3 C1 H1B . . 109.5 ?
    P1 C1 H1B . . 109.5 ?
    H1A C1 H1B . . 108.1 ?
    C31 N3 C2 . . 121.6(3) ?
    C31 N3 C1 . . 123.4(3) ?
    C2 N3 C1 . . 114.7(3) ?
    N3 C2 P2 . . 115.4(2) ?
    N3 C2 H2A . . 108.4 ?
    P2 C2 H2A . . 108.4 ?
    N3 C2 H2B . . 108.4 ?
    P2 C2 H2B . . 108.4 ?
    H2A C2 H2B . . 107.5 ?
    C11 P1 C21 . . 106.26(15) ?
    C11 P1 C1 . . 100.35(15) ?
    C21 P1 C1 . . 99.87(15) ?
    C11 P1 Mo1 . . 114.87(11) ?
    C21 P1 Mo1 . . 119.87(11) ?
    C1 P1 Mo1 . . 112.95(11) ?
    C41 P2 C51 . . 103.36(15) ?
    C41 P2 C2 . . 102.80(16) ?
    C51 P2 C2 . . 99.92(16) ?
    C41 P2 Mo1 . . 122.48(11) ?
    C51 P2 Mo1 . . 110.44(11) ?
    C2 P2 Mo1 . . 114.99(11) ?
    C12 C11 C16 . . 118.8(3) ?
    C12 C11 P1 . . 120.0(3) ?
    C16 C11 P1 . . 120.8(2) ?
    C13 C12 C11 . . 120.2(3) ?
    C13 C12 H12 . . 119.9 ?
    C11 C12 H12 . . 119.9 ?
    C14 C13 C12 . . 120.7(3) ?
    C14 C13 H13 . . 119.7 ?
    C12 C13 H13 . . 119.7 ?
    C13 C14 C15 . . 119.7(3) ?
    C13 C14 H14 . . 120.1 ?
    C15 C14 H14 . . 120.1 ?
    C14 C15 C16 . . 120.0(3) ?
    C14 C15 H15 . . 120.0 ?
    C16 C15 H15 . . 120.0 ?
    C15 C16 C11 . . 120.6(3) ?
    C15 C16 H16 . . 119.7 ?
    C11 C16 H16 . . 119.7 ?
    C26 C21 C22 . . 119.1(3) ?
    C26 C21 P1 . . 118.7(3) ?
    C22 C21 P1 . . 122.0(3) ?
    C23 C22 C21 . . 120.4(3) ?
    C23 C22 H22 . . 119.8 ?
    C21 C22 H22 . . 119.8 ?
    C24 C23 C22 . . 120.1(4) ?
    C24 C23 H23 . . 119.9 ?
    C22 C23 H23 . . 119.9 ?
    C23 C24 C25 . . 119.8(4) ?
    C23 C24 H24 . . 120.1 ?
    C25 C24 H24 . . 120.1 ?
    C24 C25 C26 . . 120.7(4) ?
    C24 C25 H25 . . 119.6 ?
    C26 C25 H25 . . 119.6 ?
    C25 C26 C21 . . 119.9(3) ?
    C25 C26 H26 . . 120.1 ?
    C21 C26 H26 . . 120.1 ?
    N3 C31 N4 . . 120.0(3) ?
    N3 C31 C35 . . 123.8(3) ?
    N4 C31 C35 . . 116.2(3) ?
    C32 N4 C31 . . 123.9(4) ?
    C32 N4 H4 . . 118.0 ?
    C31 N4 H4 . . 118.0 ?
    N4 C32 C33 . . 120.4(4) ?
    N4 C32 H32 . . 119.8 ?
    C33 C32 H32 . . 119.8 ?
    C32 C33 C34 . . 118.0(4) ?
    C32 C33 H33 . . 121.0 ?
    C34 C33 H33 . . 121.0 ?
    C35 C34 C33 . . 121.6(4) ?
    C35 C34 H34 . . 119.2 ?
    C33 C34 H34 . . 119.2 ?
    C34 C35 C31 . . 119.9(4) ?
    C34 C35 H35 . . 120.1 ?
    C31 C35 H35 . . 120.1 ?
    C42 C41 C46 . . 119.4(3) ?
    C42 C41 P2 . . 120.3(3) ?
    C46 C41 P2 . . 120.3(3) ?
    C41 C42 C43 . . 120.2(3) ?
    C41 C42 H42 . . 119.9 ?
    C43 C42 H42 . . 119.9 ?
    C44 C43 C42 . . 120.2(4) ?
    C44 C43 H43 . . 119.9 ?
    C42 C43 H43 . . 119.9 ?
    C43 C44 C45 . . 120.3(4) ?
    C43 C44 H44 . . 119.8 ?
    C45 C44 H44 . . 119.8 ?
    C44 C45 C46 . . 120.0(4) ?
    C44 C45 H45 . . 120.0 ?
    C46 C45 H45 . . 120.0 ?
    C45 C46 C41 . . 119.8(4) ?
    C45 C46 H46 . . 120.1 ?
    C41 C46 H46 . . 120.1 ?
    C52 C51 C56 . . 118.2(3) ?
    C52 C51 P2 . . 118.5(3) ?
    C56 C51 P2 . . 123.0(3) ?
    C53 C52 C51 . . 121.1(4) ?
    C53 C52 H52 . . 119.4 ?
    C51 C52 H52 . . 119.4 ?
    C54 C53 C52 . . 120.0(4) ?
    C54 C53 H53 . . 120.0 ?
    C52 C53 H53 . . 120.0 ?
    C55 C54 C53 . . 119.8(4) ?
    C55 C54 H54 . . 120.1 ?
    C53 C54 H54 . . 120.1 ?
    C54 C55 C56 . . 120.4(4) ?
    C54 C55 H55 . . 119.8 ?
    C56 C55 H55 . . 119.8 ?
    C51 C56 C55 . . 120.5(4) ?
    C51 C56 H56 . . 119.8 ?
    C55 C56 H56 . . 119.8 ?
    C62 C61 P3 . . 110.1(2) ?
    C62 C61 H61A . . 109.6 ?
    P3 C61 H61A . . 109.6 ?
    C62 C61 H61B . . 109.6 ?
    P3 C61 H61B . . 109.6 ?
    H61A C61 H61B . . 108.1 ?
    C61 C62 P4 . . 109.7(2) ?
    C61 C62 H62A . . 109.7 ?
    P4 C62 H62A . . 109.7 ?
    C61 C62 H62B . . 109.7 ?
    P4 C62 H62B . . 109.7 ?
    H62A C62 H62B . . 108.2 ?
    C71 P3 C81 . . 105.51(15) ?
    C71 P3 C61 . . 104.13(16) ?
    C81 P3 C61 . . 100.27(16) ?
    C71 P3 Mo1 . . 116.78(11) ?
    C81 P3 Mo1 . . 121.04(11) ?
    C61 P3 Mo1 . . 106.61(11) ?
    C91 P4 C101 . . 104.34(16) ?
    C91 P4 C62 . . 102.59(16) ?
    C101 P4 C62 . . 101.48(16) ?
    C91 P4 Mo1 . . 120.50(12) ?
    C101 P4 Mo1 . . 119.52(12) ?
    C62 P4 Mo1 . . 105.48(11) ?
    C72 C71 C76 . . 118.6(3) ?
    C72 C71 P3 . . 119.3(2) ?
    C76 C71 P3 . . 122.1(3) ?
    C73 C72 C71 . . 120.6(3) ?
    C73 C72 H72 . . 119.7 ?
    C71 C72 H72 . . 119.7 ?
    C74 C73 C72 . . 120.6(4) ?
    C74 C73 H73 . . 119.7 ?
    C72 C73 H73 . . 119.7 ?
    C75 C74 C73 . . 119.4(3) ?
    C75 C74 H74 . . 120.3 ?
    C73 C74 H74 . . 120.3 ?
    C74 C75 C76 . . 121.0(3) ?
    C74 C75 H75 . . 119.5 ?
    C76 C75 H75 . . 119.5 ?
    C75 C76 C71 . . 119.9(3) ?
    C75 C76 H76 . . 120.1 ?
    C71 C76 H76 . . 120.1 ?
    C82 C81 C86 . . 118.3(3) ?
    C82 C81 P3 . . 123.3(3) ?
    C86 C81 P3 . . 118.4(3) ?
    C81 C82 C83 . . 120.4(4) ?
    C81 C82 H82 . . 119.8 ?
    C83 C82 H82 . . 119.8 ?
    C84 C83 C82 . . 120.8(4) ?
    C84 C83 H83 . . 119.6 ?
    C82 C83 H83 . . 119.6 ?
    C83 C84 C85 . . 119.4(4) ?
    C83 C84 H84 . . 120.3 ?
    C85 C84 H84 . . 120.3 ?
    C84 C85 C86 . . 120.5(4) ?
    C84 C85 H85 . . 119.8 ?
    C86 C85 H85 . . 119.8 ?
    C81 C86 C85 . . 120.5(4) ?
    C81 C86 H86 . . 119.7 ?
    C85 C86 H86 . . 119.7 ?
    C92 C91 C96 . . 118.9(3) ?
    C92 C91 P4 . . 119.6(3) ?
    C96 C91 P4 . . 121.5(3) ?
    C91 C92 C93 . . 120.2(4) ?
    C91 C92 H92 . . 119.9 ?
    C93 C92 H92 . . 119.9 ?
    C94 C93 C92 . . 120.6(4) ?
    C94 C93 H93 . . 119.7 ?
    C92 C93 H93 . . 119.7 ?
    C95 C94 C93 . . 119.6(4) ?
    C95 C94 H94 . . 120.2 ?
    C93 C94 H94 . . 120.2 ?
    C94 C95 C96 . . 120.6(4) ?
    C94 C95 H95 . . 119.7 ?
    C96 C95 H95 . . 119.7 ?
    C95 C96 C91 . . 120.0(4) ?
    C95 C96 H96 . . 120.0 ?
    C91 C96 H96 . . 120.0 ?
    C106 C101 C102 . . 119.1(3) ?
    C106 C101 P4 . . 118.5(3) ?
    C102 C101 P4 . . 122.3(3) ?
    C103 C102 C101 . . 120.2(4) ?
    C103 C102 H102 . . 119.9 ?
    C101 C102 H102 . . 119.9 ?
    C104 C103 C102 . . 120.4(4) ?
    C104 C103 H103 . . 119.8 ?
    C102 C103 H103 . . 119.8 ?
    C103 C104 C105 . . 119.9(4) ?
    C103 C104 H104 . . 120.1 ?
    C105 C104 H104 . . 120.1 ?
    C104 C105 C106 . . 120.7(4) ?
    C104 C105 H105 . . 119.7 ?
    C106 C105 H105 . . 119.7 ?
    C105 C106 C101 . . 119.7(4) ?
    C105 C106 H106 . . 120.1 ?
    C101 C106 H106 . . 120.1 ?
    F14 B1 F13 . . 111.3(5) ?
    F14 B1 F12 . . 110.2(5) ?
    F13 B1 F12 . . 107.7(4) ?
    F14 B1 F11 . . 110.0(4) ?
    F13 B1 F11 . . 110.5(5) ?
    F12 B1 F11 . . 107.1(4) ?
    F24' B2 F22 . . 129.4(8) ?
    F24' B2 F23 . . 47.9(8) ?
    F22 B2 F23 . . 117.8(4) ?
    F24' B2 F21 . . 115.8(8) ?
    F22 B2 F21 . . 111.7(4) ?
    F23 B2 F21 . . 119.8(4) ?
    F24' B2 F24 . . 57.5(8) ?
    F22 B2 F24 . . 92.9(5) ?
    F23 B2 F24 . . 102.6(5) ?
    F21 B2 F24 . . 107.0(4) ?
    F24' B2 F23' . . 104.1(9) ?
    F22 B2 F23' . . 83.9(6) ?
    F23 B2 F23' . . 56.2(5) ?
    F21 B2 F23' . . 99.8(6) ?
    F24 B2 F23' . . 152.2(6) ?
data_global
_journal_date_recd_electronic     2008-03-19
_journal_date_accepted     2008-03-31
_journal_name_full     'Acta Crystallographica, Section E'
_journal_year     2008
_journal_volume     64
_journal_issue      5
_journal_page_first     m629
_journal_page_last     m629
_journal_paper_category     QM
_journal_coeditor_code     BT2688
_publ_contact_author
;
      Christian N\"ather
      Institut f\"ur Anorganische Chemie
      Christian-Albrechts-Universit\"at Kiel
      Olshausenstr. 40
      D-24098 Kiel
      Germany
;
_publ_contact_author_email     cnaether@ac.uni-kiel.de
_publ_contact_author_fax     '(+)431-880-1520'
_publ_contact_author_phone     '(+)431-880-2092'
_publ_section_title
;\
[1,2-Bis(diphenylphosphino)ethane]{2-[bis(diphenylphosphinomethyl)amino]\
pyridinium}fluoridohydrazidatomolybdenum(IV) bis(tetrafluoridoborate)
;
loop_
    _publ_author_name
    _publ_author_address
    'Stephan, Gerald'
;     Institut f\"ur Anorganische Chemie
      Christian-Albrechts-Universit\"at Kiel
      Olshausenstrasse 40
      D-24098 Kiel
      Germany
;
    'N\"ather, Christian'
;     Institut f\"ur Anorganische Chemie
      Christian-Albrechts-Universit\"at Kiel
      Olshausenstrasse 40
      D-24098 Kiel
      Germany
;
    'Tuczek, Felix'
;     Institut f\"ur Anorganische Chemie
      Christian-Albrechts-Universit\"at Kiel
      Olshausenstrasse 40
      D-24098 Kiel
      Germany
;
