# Supplementary material for: [1,2-Bis(diphenyl­phosphino)ethane]{2-[bis­(diphenyl­phosphinometh­yl)amino]pyridinium}fluoridohydrazidato­molybdenum(IV) bis­(tetra­fluoridoborate)
Source: Acta Crystallogr Sect E Struct Rep Online. 2008 Apr 10;64(Pt 5):m629. doi: 10.1107/S1600536808008635 (PMC2961270; doi:10.1107/S1600536808008635)
Supplement: Supplementary file 2 [file e-64-0m629-Isup2.hkl]

# 
# h,k,l, Fc-squared, Fo-squared, sigma(Fo-squared) and status flag 
# 
data_I
_shelx_title ' Felix45 at 170 K in P2(1)/n' 
_shelx_refln_list_code          4 
_shelx_F_calc_maximum      312.64 
_exptl_crystal_F_000      2472.00 
_reflns_d_resolution_high  0.8701 
 
loop_ 
 _symmetry_equiv_pos_as_xyz 
 'x, y, z' 
 '-x+1/2, y+1/2, -z+1/2' 
 '-x, -y, -z' 
 'x-1/2, -y-1/2, z-1/2' 
 
_cell_length_a    12.5791 
_cell_length_b    31.2199 
_cell_length_c    13.8330 
_cell_angle_alpha  90.000 
_cell_angle_beta   94.438 
_cell_angle_gamma  90.000 
 
_shelx_F_squared_multiplier     1.000 
 
loop_ 
 _refln_index_h 
 _refln_index_k 
 _refln_index_l 
 _refln_F_squared_calc 
 _refln_F_squared_meas 
 _refln_F_squared_sigma 
 _refln_observed_status 
   2   0   0    17119.95    14074.33    307.39 o 
   4   0   0     5260.83     4800.34    498.07 o 
   6   0   0      616.91      878.67     82.40 o 
   8   0   0     3881.51     4223.59    163.67 o 
  10   0   0      463.42      520.16    126.20 o 
  12   0   0      486.82      417.51    133.13 o 
  14   0   0     1741.50     1533.55    360.29 o 
   1   1   0    19833.08    10116.71   8742.79 o 
   2   1   0    12751.26    10333.81    219.38 o 
   3   1   0     5437.89     4092.39    101.54 o 
   4   1   0      126.29      164.36     48.35 o 
   5   1   0     3214.67     4049.26     90.49 o 
   6   1   0     2715.01     2808.76     83.20 o 
   7   1   0     2323.05     2579.68     86.12 o 
   8   1   0     8090.12     8099.70    141.71 o 
   9   1   0     5690.49     6059.13    131.40 o 
  10   1   0      969.46      858.05     87.52 o 
  11   1   0      184.16      197.77     92.70 o 
  12   1   0      852.22      861.75     97.50 o 
  13   1   0       25.92      101.82    128.89 o 
  14   1   0        3.98       37.79    182.02 o 
   1   2   0    41381.20    41755.64   2736.57 o 
   2   2   0     4522.65     3204.66    112.79 o 
   3   2   0    17012.91    15595.41    211.33 o 
   4   2   0        5.18       14.05     69.88 o 
   5   2   0     2414.28     2787.02     87.85 o 
   6   2   0     4800.04     4610.09     96.48 o 
   7   2   0    22796.32    24158.17    470.20 o 
   8   2   0      772.11      776.80     61.25 o 
   9   2   0       89.70      175.92     81.19 o 
  10   2   0     1242.72     1317.03     95.89 o 
  11   2   0       31.92       78.66     97.18 o 
  12   2   0      145.85      124.20    108.95 o 
  13   2   0      362.36      426.67    117.76 o 
  14   2   0     1017.03      987.97    178.80 o 
   1   3   0    31937.20    28103.98    382.62 o 
   2   3   0     2758.01     2112.09     87.73 o 
   3   3   0     7891.86     6359.93    130.91 o 
   4   3   0       66.16       58.54     75.74 o 
   5   3   0      232.06      441.47     70.54 o 
   6   3   0     7200.08     6789.27    115.18 o 
   7   3   0     3385.49     3568.01     91.14 o 
   8   3   0      161.65      128.65     55.23 o 
   9   3   0    10510.97    10963.48    130.30 o 
  10   3   0      195.10      269.31    106.56 o 
  11   3   0      709.73      857.03    131.14 o 
  12   3   0        0.42       -5.64    108.75 o 
  13   3   0      283.03      313.59    114.24 o 
  14   3   0      763.19      659.97    149.34 o 
   0   4   0    55494.11    56507.54    790.20 o 
   1   4   0      137.26      114.66     45.94 o 
   2   4   0        0.22       15.69     45.54 o 
   3   4   0    10393.61     8155.59    136.34 o 
   4   4   0       37.13       35.44     73.05 o 
   5   4   0      635.13      489.60     60.89 o 
   6   4   0     1320.63     1083.74     75.79 o 
   7   4   0     7306.40     7830.73    117.74 o 
   8   4   0      827.56      731.65     67.49 o 
   9   4   0     3443.60     3634.86     89.74 o 
  10   4   0     9120.62     9385.75    173.30 o 
  11   4   0     1116.97     1213.39    137.23 o 
  12   4   0      482.93      447.82    123.14 o 
  13   4   0       25.23       51.46     91.47 o 
  14   4   0        1.78      -14.32    142.56 o 
   1   5   0     1268.60      991.35     50.92 o 
   2   5   0    60885.77    63381.31    502.70 o 
   3   5   0     2437.57     2060.00     71.70 o 
   4   5   0       51.98       95.53     72.43 o 
   5   5   0     2546.92     2444.57     85.15 o 
   6   5   0     5210.73     4727.31     99.88 o 
   7   5   0      584.74      660.02     68.97 o 
   8   5   0     9857.75     9448.43    119.91 o 
   9   5   0      192.62      145.87     61.69 o 
  10   5   0      373.38      420.08     70.38 o 
  11   5   0       31.08       31.14    124.27 o 
  12   5   0     2852.90     2609.87    126.66 o 
  13   5   0      403.70      460.52    100.29 o 
  14   5   0      500.28      526.56    148.93 o 
   0   6   0     2482.23     2507.33     93.09 o 
   1   6   0       75.25       45.65     36.20 o 
   2   6   0       53.89       -8.65     47.00 o 
   3   6   0    26965.43    25228.83    484.97 o 
   4   6   0     8610.48     8782.99    126.65 o 
   5   6   0        0.03      -25.71     65.46 o 
   6   6   0    11608.29    11655.99    132.01 o 
   7   6   0    13306.75    13932.89    138.53 o 
   8   6   0     2716.38     2725.28     82.05 o 
   9   6   0       20.00       -6.52     59.99 o 
  10   6   0    15086.75    15472.20    147.48 o 
  11   6   0      328.36      447.01    104.17 o 
  12   6   0      115.67       85.11    101.37 o 
  13   6   0     2430.81     2519.75    152.14 o 
  14   6   0     1055.00     1035.54    151.15 o 
   1   7   0    30339.91    23960.69    237.35 o 
   2   7   0     5183.59     4116.11     73.03 o 
   3   7   0     1413.73     1263.70     72.97 o 
   4   7   0     1211.12     1233.84     74.84 o 
   5   7   0     1551.57     1473.56     66.70 o 
   6   7   0     6894.58     7189.84    108.42 o 
   7   7   0        4.72       -2.29     63.17 o 
   8   7   0     3085.44     3047.84     81.70 o 
   9   7   0    21673.36    21695.37    275.21 o 
  10   7   0       52.43      -42.10     83.07 o 
  11   7   0     2023.96     2049.51     84.44 o 
  12   7   0       96.86      114.12    102.66 o 
  13   7   0       52.35       -1.20    116.88 o 
  14   7   0       89.65       57.57    143.87 o 
   0   8   0     2189.10     1931.25    108.55 o 
   1   8   0    22878.64    20122.24    276.18 o 
   2   8   0        2.54       12.53     38.19 o 
   3   8   0     3692.11     3777.17     80.05 o 
   4   8   0      155.44       91.70     55.42 o 
   5   8   0     1308.63     1626.00     75.14 o 
   6   8   0      463.99      316.29     65.40 o 
   7   8   0    22991.68    24550.39    167.32 o 
   8   8   0      670.30      790.57     66.35 o 
   9   8   0     4955.76     5333.06     95.58 o 
  10   8   0       75.52       33.91     73.59 o 
  11   8   0      128.39      181.50     71.71 o 
  12   8   0      155.91      151.18    101.56 o 
  13   8   0      454.47      423.29    125.44 o 
   1   9   0     6854.50     5582.50     72.72 o 
   2   9   0     6822.66     6208.09     79.85 o 
   3   9   0     9392.88     9621.56     94.18 o 
   4   9   0      229.52      169.71     52.06 o 
   5   9   0     1069.05     1332.99     78.16 o 
   6   9   0      496.85      734.20     66.44 o 
   7   9   0      233.86      204.74     65.36 o 
   8   9   0     4849.66     4798.00    119.36 o 
   9   9   0     4883.22     5035.75    134.41 o 
  10   9   0      264.30      344.01     74.51 o 
  11   9   0      128.67      190.91     71.06 o 
  12   9   0     2125.02     2059.78    119.68 o 
  13   9   0     1425.63     1504.03    163.53 o 
   0  10   0    59033.23    68665.56   4019.90 o 
   1  10   0    17951.76    18983.55    165.83 o 
   2  10   0     1010.96      879.04     57.46 o 
   3  10   0     2030.31     2014.27     62.20 o 
   4  10   0     5335.27     4638.75     75.74 o 
   5  10   0    16724.51    18228.60    137.31 o 
   6  10   0     1931.33     1915.32     73.92 o 
   7  10   0      124.67      160.03     50.22 o 
   8  10   0     9724.92    10236.57    111.86 o 
   9  10   0       87.67       65.04     49.32 o 
  10  10   0     3251.96     3527.71     89.97 o 
  11  10   0     1164.71     1300.79    102.99 o 
  12  10   0       81.86       26.52    102.01 o 
  13  10   0      169.96      211.25    125.77 o 
   1  11   0    39931.52    42506.43    479.90 o 
   2  11   0    22619.21    23333.13    228.78 o 
   3  11   0     1183.47     1441.34     55.75 o 
   4  11   0     1680.96     1590.95     54.07 o 
   5  11   0       54.79        3.40     51.21 o 
   6  11   0      667.56      713.90     54.57 o 
   7  11   0     2033.08     2119.51     72.15 o 
   8  11   0     5202.51     4835.55     81.65 o 
   9  11   0     1544.34     1456.11     68.55 o 
  10  11   0       68.31        7.45     72.12 o 
  11  11   0      296.66      320.96     60.74 o 
  12  11   0      128.17      164.98     71.48 o 
  13  11   0       89.84       77.71    124.47 o 
   0  12   0    23448.00    24020.13    179.78 o 
   1  12   0    23431.70    24052.86    260.92 o 
   2  12   0     3381.19     3847.47     93.47 o 
   3  12   0    13307.84    12977.84    181.24 o 
   4  12   0      193.92      178.88     49.80 o 
   5  12   0      401.61      559.53     45.98 o 
   6  12   0        3.14        1.16     54.93 o 
   7  12   0     6550.70     6234.15     92.88 o 
   8  12   0      152.10      101.90     60.22 o 
   9  12   0        3.60       65.96     58.73 o 
  10  12   0        9.77      -14.88     57.48 o 
  11  12   0     2681.15     2609.58     85.64 o 
  12  12   0       83.91        6.87     71.51 o 
  13  12   0     1062.05      794.14    136.26 o 
   1  13   0    26914.82    28534.33    251.13 o 
   2  13   0      216.22      373.20     47.34 o 
   3  13   0       75.58       20.37     37.46 o 
   4  13   0    11290.21    11284.45     90.81 o 
   5  13   0    15067.17    15543.54    235.56 o 
   6  13   0      224.15      281.69     55.24 o 
   7  13   0      295.53      387.42     50.56 o 
   8  13   0       87.22       28.40     58.97 o 
   9  13   0     2518.91     2868.02     76.71 o 
  10  13   0      566.38      681.32     74.30 o 
  11  13   0      331.35      243.38     71.34 o 
  12  13   0       43.51       60.64     70.29 o 
  13  13   0      266.29       73.75    127.54 o 
   0  14   0    15820.74    16590.72    143.05 o 
   1  14   0    10212.16     9796.12    159.82 o 
   2  14   0      317.38      376.05     46.92 o 
   3  14   0      101.75       81.07     46.59 o 
   4  14   0     7720.75     7847.02     79.73 o 
   5  14   0      268.66      307.00     44.16 o 
   6  14   0      245.10      175.86     46.18 o 
   7  14   0     4341.94     4366.96    122.97 o 
   8  14   0     3575.15     3640.35     85.83 o 
   9  14   0      136.65       88.07     73.02 o 
  10  14   0      137.86      152.89     71.19 o 
  11  14   0        1.51      -21.21     70.75 o 
  12  14   0     1376.47     1370.68    197.16 o 
  13  14   0       60.16       -5.54    126.68 o 
   1  15   0     2993.54     2898.65     58.73 o 
   2  15   0     3612.96     3088.87     53.18 o 
   3  15   0     5281.86     5456.57     64.81 o 
   4  15   0     1299.13     1384.51     53.26 o 
   5  15   0     6331.70     6329.80     74.08 o 
   6  15   0     1107.75     1113.53     52.41 o 
   7  15   0     1704.30     1545.20     63.10 o 
   8  15   0     4006.73     3956.95    175.06 o 
   9  15   0       42.53        1.57     72.87 o 
  10  15   0        1.43      -29.39     58.87 o 
  11  15   0        0.06       -3.19     71.53 o 
  12  15   0      165.11      228.02     89.52 o 
  13  15   0      799.78      834.30    131.22 o 
   0  16   0    18460.53    17756.95    251.16 o 
   1  16   0     7870.83     7828.75     74.97 o 
   2  16   0     8496.73     8493.46     73.86 o 
   3  16   0      723.84      671.35     47.12 o 
   4  16   0     2328.33     2153.40     49.66 o 
   5  16   0     2213.61     2113.52     51.28 o 
   6  16   0     3310.30     3346.66     63.21 o 
   7  16   0     2496.61     2371.25     60.83 o 
   8  16   0     3417.87     3469.24    226.70 o 
   9  16   0      158.76      153.84     59.97 o 
  10  16   0     2308.45     2333.68    138.63 o 
  11  16   0      106.01       84.93     58.10 o 
  12  16   0      631.43      696.09     76.50 o 
   1  17   0     9998.82    10043.82     76.33 o 
   2  17   0      276.09      218.92     40.64 o 
   3  17   0      320.27      322.59     40.32 o 
   4  17   0       51.86      108.94     38.68 o 
   5  17   0     5890.87     5902.56     78.34 o 
   6  17   0      878.60      938.41     47.91 o 
   7  17   0        0.54       55.20     44.91 o 
   8  17   0     1218.05     1374.10     79.84 o 
   9  17   0     3714.30     3862.50    217.18 o 
  10  17   0     1222.76     1074.12     66.51 o 
  11  17   0     1197.56     1113.41     83.27 o 
  12  17   0      248.00      182.00     90.64 o 
   0  18   0     6675.61     8184.61    167.13 o 
   1  18   0      451.99      446.62     35.80 o 
   2  18   0      887.54      867.06     41.22 o 
   3  18   0     3229.93     3486.99     79.13 o 
   4  18   0      637.12      576.92     45.22 o 
   5  18   0     4412.37     4663.08     71.15 o 
   6  18   0     2602.29     2442.23     49.26 o 
   7  18   0    13999.07    13853.29    355.88 o 
   8  18   0      265.54      186.66     51.29 o 
   9  18   0     2028.41     2111.30     82.56 o 
  10  18   0       87.52       -4.35     85.47 o 
  11  18   0       91.14       68.21     57.73 o 
  12  18   0      639.78      576.57    123.11 o 
   1  19   0     1743.92     1598.94     38.96 o 
   2  19   0     6427.64     7031.10    116.08 o 
   3  19   0     1710.51     1819.63     46.64 o 
   4  19   0      294.62      284.91     39.54 o 
   5  19   0      115.80       76.98     42.09 o 
   6  19   0     1310.62     1331.14     51.35 o 
   7  19   0      278.09      230.39     64.02 o 
   8  19   0     8857.93    10348.27    208.62 o 
   9  19   0     1337.54     1350.25     69.27 o 
  10  19   0       35.78       58.38     71.26 o 
  11  19   0       21.65       15.13     72.01 o 
  12  19   0     2935.46     2680.50    113.82 o 
   0  20   0     2739.34     2752.96     60.90 o 
   1  20   0       80.46      132.31     35.01 o 
   2  20   0     1648.17     1887.99     58.80 o 
   3  20   0       15.18       35.29     41.58 o 
   4  20   0      690.78      756.31     41.16 o 
   5  20   0     2297.60     2181.45     48.35 o 
   6  20   0     7636.18     7418.95     89.27 o 
   7  20   0      988.56      932.09     59.70 o 
   8  20   0     3932.89     4241.79     77.25 o 
   9  20   0     1004.75      878.38     74.01 o 
  10  20   0     5463.34     5133.50    120.24 o 
  11  20   0     1886.15     1855.83     82.17 o 
   1  21   0     6198.23     6389.17    111.71 o 
   2  21   0      342.77      332.27     43.42 o 
   3  21   0       72.57       94.93     41.92 o 
   4  21   0       13.25       20.62     37.05 o 
   5  21   0     2832.42     2913.54     53.24 o 
   6  21   0     6267.74     6424.40    259.34 o 
   7  21   0     2492.56     2729.75    135.14 o 
   8  21   0     2457.94     2200.71     75.96 o 
   9  21   0      627.31      496.19    121.64 o 
  10  21   0      352.27      309.75     52.55 o 
  11  21   0      144.63      119.76     73.66 o 
   0  22   0     1687.05     1751.95     54.21 o 
   1  22   0     2160.68     2222.98     56.84 o 
   2  22   0      114.14      132.75     42.21 o 
   3  22   0     1899.92     1788.94     57.17 o 
   4  22   0       70.83       58.86     41.69 o 
   5  22   0      105.24       98.83     42.27 o 
   6  22   0     1225.00     1208.85     58.44 o 
   7  22   0     9650.76    10179.87    339.90 o 
   8  22   0      472.00      427.23     56.41 o 
   9  22   0     1399.99     1249.73     67.40 o 
  10  22   0      336.21      462.80     89.77 o 
  11  22   0      133.29       45.84     72.69 o 
   1  23   0     1132.66     1315.81     46.48 o 
   2  23   0     3012.11     3113.03     87.67 o 
   3  23   0       95.95       56.05     31.56 o 
   4  23   0     5374.99     5444.98     83.65 o 
   5  23   0     1964.09     1924.99     61.58 o 
   6  23   0     1568.80     1576.03     58.74 o 
   7  23   0       73.74      113.64     60.32 o 
   8  23   0      203.77      197.94     65.67 o 
   9  23   0     3035.49     3258.16     73.33 o 
  10  23   0      668.45      630.91    118.08 o 
   0  24   0    15459.49    15985.16    240.78 o 
   1  24   0     1077.03     1044.33     45.87 o 
   2  24   0      456.38      492.25     39.54 o 
   3  24   0     2630.23     2401.14     76.15 o 
   4  24   0      796.12      707.33     55.94 o 
   5  24   0     3935.45     3715.26     77.43 o 
   6  24   0     6450.09     6484.53    120.44 o 
   7  24   0     1270.83     1241.07     59.37 o 
   8  24   0      341.02      335.10     54.85 o 
   9  24   0      115.88        6.41     55.25 o 
  10  24   0       77.98      140.82     88.40 o 
   1  25   0      120.60       77.04     42.11 o 
   2  25   0    11296.41    10936.47    221.07 o 
   3  25   0      671.07      647.82     49.33 o 
   4  25   0     2749.28     2937.38     60.98 o 
   5  25   0      207.11      159.22     46.33 o 
   6  25   0     2511.63     2367.13     72.12 o 
   7  25   0     1033.88     1076.60     56.67 o 
   8  25   0     2494.22     2196.14     73.48 o 
   9  25   0       13.57      116.96     80.19 o 
  10  25   0      366.58      440.06     96.82 o 
   0  26   0    11707.42    13154.12    332.61 o 
   1  26   0     4150.70     4350.23     90.09 o 
   2  26   0      875.33     1049.71     49.90 o 
   3  26   0     2418.88     2580.55     59.79 o 
   4  26   0     2160.02     2177.08     53.59 o 
   5  26   0       21.49      -23.31     53.09 o 
   6  26   0        9.36        4.83     50.81 o 
   7  26   0        3.49      -58.07     58.07 o 
   8  26   0     1053.73      946.64     58.94 o 
   9  26   0       10.98       28.45     67.67 o 
   1  27   0     7589.68     8648.78     72.06 o 
   2  27   0       49.28       33.95     41.60 o 
   3  27   0     2566.93     2706.23     63.11 o 
   4  27   0        1.11       43.26     41.04 o 
   5  27   0     1756.57     1759.93     52.72 o 
   6  27   0      126.52      156.30     53.00 o 
   7  27   0      277.42      308.61     54.47 o 
   8  27   0        3.51      -14.51     67.30 o 
   9  27   0     1973.21     1907.00     89.10 o 
   0  28   0     4663.30     4878.25    128.58 o 
   1  28   0     2500.62     2506.06     66.47 o 
   2  28   0      366.74      307.18     45.94 o 
   3  28   0      384.92      386.89     51.15 o 
   4  28   0     1722.57     1880.54     52.79 o 
   5  28   0     2488.27     2606.67     60.48 o 
   6  28   0      112.40       96.02     45.36 o 
   7  28   0      664.08      629.27     71.90 o 
   8  28   0        0.37      -47.15     78.24 o 
   9  28   0      169.83      140.28    163.01 o 
   1  29   0      992.59     1036.44     61.35 o 
   2  29   0     2622.79     2559.99     52.08 o 
   3  29   0     1330.74     1380.23     64.69 o 
   4  29   0      165.80      225.11     50.35 o 
   5  29   0       13.09      -25.11     50.39 o 
   6  29   0     1115.43     1089.56     51.45 o 
   7  29   0      402.81      335.67     61.46 o 
   8  29   0     3343.45     3345.61     92.30 o 
   0  30   0      654.26      871.00     92.84 o 
   1  30   0        2.01       32.83     40.46 o 
   2  30   0       52.60       90.98     40.99 o 
   3  30   0       30.26       31.22     44.76 o 
   4  30   0        2.65       74.96     49.55 o 
   5  30   0      198.35      167.63     46.05 o 
   6  30   0     4371.72     4579.45     79.09 o 
   7  30   0      130.26       60.89     79.56 o 
   1  31   0      596.56      581.25     47.56 o 
   2  31   0      216.73      202.77     51.20 o 
   3  31   0     4439.81     4210.32     65.45 o 
   4  31   0        0.42       48.85     49.42 o 
   5  31   0     1232.65     1374.48     56.37 o 
   6  31   0       40.74      -10.55    105.52 o 
   7  31   0      652.38      498.89     77.56 o 
   0  32   0      729.83      731.13     74.11 o 
   1  32   0      446.12      483.11     46.91 o 
   2  32   0      502.57      490.76     42.57 o 
   3  32   0      457.84      508.90     64.78 o 
   4  32   0      634.90      737.29     58.91 o 
   5  32   0       51.14       54.97     55.74 o 
   6  32   0       84.09       71.28     66.31 o 
   1  33   0      104.16       54.22     74.12 o 
   2  33   0       13.97        5.74     55.71 o 
   3  33   0        6.66       11.45     55.51 o 
   4  33   0      660.03      574.55     64.98 o 
   5  33   0      490.44      506.37     98.37 o 
   0  34   0      890.77     1202.39     93.49 o 
   1  34   0      357.70      395.90     63.78 o 
   2  34   0       69.40      116.73     62.87 o 
   3  34   0      221.47      189.00     63.75 o 
   4  34   0      522.24      420.80     57.39 o 
   1  35   0        7.67      -29.44     57.03 o 
   2  35   0     1612.41     1450.74     80.42 o 
   3  35   0      143.55       74.86     74.98 o 
 -13   0   1       76.34       81.41    144.33 o 
 -11   0   1     1260.57     1309.62    159.10 o 
  -9   0   1     1526.99     1611.22     92.34 o 
  -7   0   1    12129.27    13231.76    178.01 o 
  -5   0   1        0.22       20.83     75.47 o 
  -3   0   1    20020.64    16426.31    291.57 o 
   5   0   1     1520.73     1717.95    143.45 o 
   7   0   1    10065.91    10659.58    214.39 o 
   9   0   1        0.72       22.82    101.63 o 
  11   0   1       13.18       54.24    117.16 o 
  13   0   1     1040.44     1004.12    110.97 o 
 -14   1   1      906.21      861.79    199.68 o 
 -13   1   1       20.11       37.79    127.14 o 
 -12   1   1      195.42      214.56     95.21 o 
 -11   1   1      308.65      309.72     89.06 o 
 -10   1   1       15.74       58.13     59.02 o 
  -9   1   1     2320.20     2154.62     80.74 o 
  -8   1   1      132.89      129.32     52.22 o 
  -7   1   1      581.12      466.48     58.43 o 
  -6   1   1     8738.46    10113.67    116.30 o 
  -5   1   1      173.13      156.50     57.30 o 
  -4   1   1      225.34      231.22     54.34 o 
  -3   1   1       37.29       24.47     45.88 o 
  -2   1   1     5438.40     4896.65    111.77 o 
   1   1   1    16645.31    14163.33    297.55 o 
   2   1   1    19026.94    17482.77    355.74 o 
   3   1   1    30543.50    28079.90    398.67 o 
   4   1   1       57.12       -2.00     82.30 o 
   5   1   1     5154.32     4921.01    121.04 o 
   6   1   1     8734.55     8499.87    176.30 o 
   7   1   1      697.94      950.98     80.23 o 
   8   1   1     1774.93     1708.36     90.46 o 
   9   1   1     2037.20     2190.97     89.47 o 
  10   1   1      185.71      274.48     78.77 o 
  11   1   1      509.41      417.27     92.80 o 
  12   1   1      207.72      154.27     72.06 o 
  13   1   1     1120.99     1120.31    101.33 o 
  14   1   1       17.23       73.75    123.01 o 
 -14   2   1      377.44      368.71    146.87 o 
 -13   2   1       42.71       12.20    130.00 o 
 -12   2   1      258.62      444.37     95.29 o 
 -11   2   1       40.59       80.75     86.26 o 
 -10   2   1     8810.51     9257.53    140.01 o 
  -9   2   1      456.45      458.56     61.57 o 
  -8   2   1      384.74      294.30     51.81 o 
  -7   2   1      185.96      193.44     50.02 o 
  -6   2   1     5485.48     4928.38     89.66 o 
  -5   2   1      133.09      143.98     55.55 o 
  -4   2   1      131.79       16.06     67.48 o 
  -3   2   1      359.77      371.77     52.25 o 
  -2   2   1      493.44      349.95     52.54 o 
  -1   2   1     3244.87     2047.44    104.44 o 
   0   2   1    46841.74    46620.50    752.25 o 
   1   2   1    12374.31     9265.68    234.02 o 
   2   2   1     1826.15     1296.41     91.81 o 
   3   2   1     5133.77     4300.56    129.32 o 
   4   2   1     1357.28      992.20     95.63 o 
   5   2   1     1288.95     1480.32     90.94 o 
   6   2   1     4625.47     4701.67    120.76 o 
   7   2   1     1911.81     1954.64     92.09 o 
   8   2   1    12595.80    12319.92    163.28 o 
   9   2   1      309.14      286.08     79.34 o 
  10   2   1     1446.47     1608.86     96.66 o 
  11   2   1      916.52     1003.41     87.44 o 
  12   2   1       65.56      104.87     83.72 o 
  13   2   1       24.18        0.46    111.89 o 
  14   2   1     3371.72     3267.86    210.05 o 
 -14   3   1     1424.01     1385.04    161.48 o 
 -13   3   1     2445.30     2259.60    142.70 o 
 -12   3   1      798.40      979.06    123.19 o 
 -11   3   1     3013.49     3025.90    102.70 o 
 -10   3   1      123.64      107.89     62.72 o 
  -9   3   1      402.83      325.18     63.45 o 
  -8   3   1    10194.02     9865.50    128.43 o 
  -7   3   1      865.95      927.72     61.17 o 
  -6   3   1    10558.86    11837.26    128.20 o 
  -5   3   1      534.08      512.28     62.30 o 
  -4   3   1     6761.28     7155.85    118.48 o 
  -3   3   1     6315.09     5407.36    112.54 o 
  -2   3   1    17454.75    15457.43    189.26 o 
  -1   3   1      363.73      383.10     59.65 o 
   0   3   1     1864.36     1224.45     82.34 o 
   1   3   1     5941.21     4509.53     95.56 o 
   2   3   1     2248.08     1744.64     65.43 o 
   3   3   1      539.87      524.73     57.16 o 
   4   3   1     1165.86     1026.21     76.26 o 
   5   3   1      111.79      117.66     55.24 o 
   6   3   1     9510.66    10149.73    150.61 o 
   7   3   1     3088.71     3012.41     91.08 o 
   8   3   1     5386.41     5499.15    108.46 o 
   9   3   1      359.03      302.24     65.15 o 
  10   3   1      142.23      212.25     74.67 o 
  11   3   1      994.18     1217.62    135.35 o 
  12   3   1     3074.78     3254.91    147.47 o 
  13   3   1       52.40       24.39     91.84 o 
  14   3   1        5.67      107.82    142.93 o 
 -14   4   1       66.35       88.06    143.04 o 
 -13   4   1      947.99      813.69    122.19 o 
 -12   4   1      311.33      133.93    120.53 o 
 -11   4   1     1196.16     1197.16     90.15 o 
 -10   4   1     4769.13     4563.95     98.09 o 
  -9   4   1     7550.85     7503.10    120.92 o 
  -8   4   1      248.42      157.76     63.39 o 
  -7   4   1     3226.97     3005.24     88.35 o 
  -6   4   1     2068.66     2433.08     87.31 o 
  -5   4   1      182.22      173.50     68.86 o 
  -4   4   1     2911.02     3007.37     95.49 o 
  -3   4   1     5840.88     4709.27    110.46 o 
  -2   4   1    65611.23    66788.99   1315.78 o 
  -1   4   1    13366.53    11176.46    152.95 o 
   0   4   1     5031.20     3874.67     83.07 o 
   1   4   1     4548.99     3892.04     80.03 o 
   2   4   1     5384.73     4643.54     88.19 o 
   3   4   1     9198.31     7738.40    108.72 o 
   4   4   1       86.43       47.96     65.19 o 
   5   4   1     6638.88     6646.87    101.27 o 
   6   4   1    13501.38    15121.50    223.26 o 
   7   4   1    28666.16    30429.17    694.61 o 
   8   4   1       57.64       70.24     74.82 o 
   9   4   1     1859.27     1765.19     98.96 o 
  10   4   1        2.42        2.49     83.43 o 
  11   4   1     2447.68     2405.85    145.53 o 
  12   4   1      350.37      445.25     98.53 o 
  13   4   1     1918.46     1779.22    125.75 o 
  14   4   1     2071.71     2223.78    170.30 o 
 -14   5   1      420.20      392.48    144.29 o 
 -13   5   1        0.68       24.76     91.10 o 
 -12   5   1      755.21      729.30    128.36 o 
 -11   5   1     5650.52     6214.79    116.84 o 
 -10   5   1        0.47        3.37     59.61 o 
  -9   5   1    24403.79    26278.42    313.44 o 
  -8   5   1        0.02       21.68     60.32 o 
  -7   5   1    12557.38    12718.51    159.47 o 
  -6   5   1     4496.56     4638.29    104.59 o 
  -5   5   1    13059.73    12906.92    226.51 o 
  -4   5   1      730.83      681.95     69.63 o 
  -3   5   1     3500.80     2990.32     76.24 o 
  -2   5   1    25958.99    24006.24    201.07 o 
  -1   5   1    26327.99    24229.25    405.82 o 
   0   5   1        8.31        9.75     33.46 o 
   1   5   1    10163.92     8801.78    111.84 o 
   2   5   1    26734.43    25096.35    334.33 o 
   3   5   1    17219.60    14847.52    139.34 o 
   4   5   1     6383.04     6469.81    107.90 o 
   5   5   1     1939.67     1748.47     70.43 o 
   6   5   1     2592.92     2833.36     83.47 o 
   7   5   1      165.58      106.66     66.10 o 
   8   5   1      723.21      829.64     94.36 o 
   9   5   1     4819.22     4897.42    131.83 o 
  10   5   1       64.67       83.72    105.34 o 
  11   5   1     5541.05     5568.23    150.78 o 
  12   5   1      171.93      118.57     99.07 o 
  13   5   1     1167.76     1103.38    153.30 o 
  14   5   1       69.71      111.34    143.13 o 
 -14   6   1      153.38      172.99    117.64 o 
 -13   6   1      286.57      333.19     96.68 o 
 -12   6   1     1256.09     1389.95     88.77 o 
 -11   6   1      858.88     1035.26     85.81 o 
 -10   6   1     9474.25     9506.05    340.27 o 
  -9   6   1    17225.56    17599.42    152.15 o 
  -8   6   1      691.60      583.51     66.66 o 
  -7   6   1     2772.31     2477.73     81.52 o 
  -6   6   1     2586.44     2559.86     84.26 o 
  -5   6   1     3057.39     3311.04     82.96 o 
  -4   6   1    18305.57    18978.88    156.82 o 
  -3   6   1        3.55       -4.69     43.42 o 
  -2   6   1    22774.05    20180.34    171.19 o 
  -1   6   1    43420.25    42840.89    336.44 o 
   0   6   1       10.53       17.59     40.27 o 
   1   6   1     6864.77     6036.86     89.07 o 
   2   6   1       93.27      109.97     41.72 o 
   3   6   1     5228.25     4585.58    117.46 o 
   4   6   1     4873.15     4575.48     88.89 o 
   5   6   1      795.57      666.53     64.17 o 
   6   6   1      158.93      206.10     65.38 o 
   7   6   1    17665.13    17477.04    165.86 o 
   8   6   1     5925.32     6029.46    104.04 o 
   9   6   1     5700.48     5546.69    135.45 o 
  10   6   1     3392.26     3460.46    153.56 o 
  11   6   1     2544.85     2803.78    126.08 o 
  12   6   1     1221.36     1211.16    111.50 o 
  13   6   1      291.95      393.64    117.29 o 
 -14   7   1       51.65       13.58    115.78 o 
 -13   7   1       39.60       53.50    116.79 o 
 -12   7   1     2055.93     1999.64     87.20 o 
 -11   7   1      994.79     1017.20     78.93 o 
 -10   7   1      593.16      772.86     87.63 o 
  -9   7   1     2018.41     1836.95     74.55 o 
  -8   7   1    37962.65    39621.82    664.28 o 
  -7   7   1      824.36      858.83     68.07 o 
  -6   7   1       16.83       10.68     63.93 o 
  -5   7   1     5256.94     5531.27    100.25 o 
  -4   7   1    15782.25    16847.00    150.14 o 
  -3   7   1     1840.01     1616.87     69.87 o 
  -2   7   1     3634.35     3199.36     71.61 o 
  -1   7   1     5004.58     4149.58     71.67 o 
   0   7   1    19213.97    16127.58    346.03 o 
   1   7   1       36.51       37.14     41.29 o 
   2   7   1       80.43      103.26     32.83 o 
   3   7   1     3375.93     3313.26     76.75 o 
   4   7   1    21071.36    21742.69    161.77 o 
   5   7   1      401.16      547.46     54.06 o 
   6   7   1    11328.54    11873.22    198.52 o 
   7   7   1        6.68       16.13     61.64 o 
   8   7   1    16428.23    17193.75    145.60 o 
   9   7   1     5978.41     5917.60    136.05 o 
  10   7   1      253.66      230.70    106.75 o 
  11   7   1        8.31      -25.41     99.60 o 
  12   7   1     4454.27     4280.46    159.41 o 
  13   7   1        5.74      -30.58    140.62 o 
 -14   8   1        8.42        8.13    115.40 o 
 -13   8   1     1336.29     1351.30    132.23 o 
 -12   8   1     2475.72     2478.82    147.49 o 
 -11   8   1       50.76      153.95     70.47 o 
 -10   8   1    14403.60    15659.64    143.99 o 
  -9   8   1      312.62      303.29     62.52 o 
  -8   8   1     2001.93     1934.15     75.99 o 
  -7   8   1     1614.83     1755.96     73.29 o 
  -6   8   1     4164.20     4370.92    113.72 o 
  -5   8   1      475.84      559.29     61.30 o 
  -4   8   1      230.93      176.10     61.84 o 
  -3   8   1      245.84      254.34     55.43 o 
  -2   8   1    39822.30    36370.72    289.65 o 
  -1   8   1    54043.64    51986.66    372.11 o 
   0   8   1    97743.68   105067.48   1445.53 o 
   1   8   1     1923.02     2029.51     52.27 o 
   2   8   1    10370.34     8886.44     93.03 o 
   3   8   1      267.03      238.41     52.81 o 
   4   8   1        3.05       -2.84     53.46 o 
   5   8   1     2134.79     2302.41     63.54 o 
   6   8   1     8802.35     8995.58    112.07 o 
   7   8   1     9541.88     9798.28    120.93 o 
   8   8   1    11063.63    11411.65    169.95 o 
   9   8   1       11.37       16.61     65.61 o 
  10   8   1     2523.58     2779.35    124.06 o 
  11   8   1       13.82      -52.20     99.97 o 
  12   8   1      454.24      371.07    124.34 o 
  13   8   1      559.50      557.58    126.11 o 
 -13   9   1       78.01       65.12     89.54 o 
 -12   9   1       81.27      123.30     79.11 o 
 -11   9   1     1088.03     1166.58     98.54 o 
 -10   9   1       39.60      -33.02     75.98 o 
  -9   9   1     3937.47     4083.06     85.25 o 
  -8   9   1     3859.24     3936.90     77.69 o 
  -7   9   1     6167.88     6223.24     90.78 o 
  -6   9   1     3855.55     3796.16     85.91 o 
  -5   9   1       94.75      157.85     51.64 o 
  -4   9   1       57.59      106.52     57.29 o 
  -3   9   1      863.20      790.66     64.79 o 
  -2   9   1    20295.51    20563.83    135.31 o 
  -1   9   1    49182.28    49724.25    311.90 o 
   0   9   1    31036.90    29383.48    272.20 o 
   1   9   1     5231.91     4727.77     65.89 o 
   2   9   1    20854.40    22626.71    328.51 o 
   3   9   1     1762.12     1769.39     57.90 o 
   4   9   1    29715.32    31988.49    198.30 o 
   5   9   1     3115.51     2562.65     70.29 o 
   6   9   1    10378.17    10255.31    211.98 o 
   7   9   1       80.09      146.29     60.96 o 
   8   9   1     3002.91     3126.67     90.02 o 
   9   9   1     9142.85     9655.92    110.56 o 
  10   9   1       99.08       75.22    102.57 o 
  11   9   1     1308.56     1438.32    111.34 o 
  12   9   1       27.79      -81.49    100.16 o 
  13   9   1     1080.87     1141.81    133.77 o 
 -13  10   1      568.86      754.89    113.10 o 
 -12  10   1     1207.96     1099.28     78.45 o 
 -11  10   1     1801.67     1913.01     82.25 o 
 -10  10   1     1214.87     1111.09     67.62 o 
  -9  10   1     1846.61     1848.11     72.02 o 
  -8  10   1     1100.63     1086.12     58.45 o 
  -7  10   1     9950.57    10677.89    114.08 o 
  -6  10   1       26.07       56.82     62.43 o 
  -5  10   1     3117.53     3302.66     72.10 o 
  -4  10   1     5975.91     6537.69     91.41 o 
  -3  10   1    15566.79    14251.35    104.39 o 
  -2  10   1    18380.51    19236.41    212.82 o 
  -1  10   1    60144.41    70591.07    362.72 o 
   0  10   1    13441.43    13171.10    108.35 o 
   1  10   1    18253.98    18625.40    123.15 o 
   2  10   1    12125.44    12914.60    103.21 o 
   3  10   1     8498.62     8702.87     91.73 o 
   4  10   1     2199.67     2387.42     60.11 o 
   5  10   1       83.96       39.62     44.84 o 
   6  10   1      353.03      388.67     61.58 o 
   7  10   1     6646.18     6577.21     90.92 o 
   8  10   1      316.66      302.17     50.68 o 
   9  10   1      672.73      607.87     64.09 o 
  10  10   1     1665.79     1749.78     70.79 o 
  11  10   1      357.20      338.04     75.89 o 
  12  10   1      639.32      393.07    103.93 o 
  13  10   1      688.53      865.47    131.12 o 
 -13  11   1      865.77      684.57     93.02 o 
 -12  11   1     1785.61     1637.76    143.84 o 
 -11  11   1     1086.84     1087.75     77.82 o 
 -10  11   1       50.01       73.28     77.66 o 
  -9  11   1     1152.11     1043.79     71.68 o 
  -8  11   1     3582.21     3858.71    186.09 o 
  -7  11   1      603.17      565.31     47.12 o 
  -6  11   1       90.20      137.75     45.72 o 
  -5  11   1        9.52       25.10     55.21 o 
  -4  11   1     8285.11     8161.16     96.30 o 
  -3  11   1     4332.81     4101.76     68.74 o 
  -2  11   1    21126.27    22420.39    197.04 o 
  -1  11   1    16020.30    15035.30    180.18 o 
   0  11   1      557.94      531.76     43.14 o 
   1  11   1       76.69      116.46     45.36 o 
   2  11   1      886.91      898.22     53.96 o 
   3  11   1    10930.34    11554.58     96.70 o 
   4  11   1      302.94      304.06     49.48 o 
   5  11   1     5849.48     5803.33     78.65 o 
   6  11   1     4039.95     4516.43     76.54 o 
   7  11   1     2052.15     2221.04     73.01 o 
   8  11   1       29.29       16.33     57.92 o 
   9  11   1      286.73      249.96     60.23 o 
  10  11   1     2172.95     2254.67     84.14 o 
  11  11   1      171.42      246.74    102.12 o 
  12  11   1     1200.02     1064.87    110.29 o 
  13  11   1      220.76      266.90    152.86 o 
 -13  12   1      223.29      249.55     89.75 o 
 -12  12   1      137.48       61.49     71.02 o 
 -11  12   1        0.36       22.14     58.18 o 
 -10  12   1     4034.24     4665.19    153.70 o 
  -9  12   1      123.89      123.19     60.41 o 
  -8  12   1      183.64      173.99     50.08 o 
  -7  12   1     1734.17     1750.39     70.44 o 
  -6  12   1     3216.25     3391.49     73.92 o 
  -5  12   1      322.59      432.64     56.63 o 
  -4  12   1     2887.69     2620.71     64.11 o 
  -3  12   1      283.04      255.12     41.98 o 
  -2  12   1    15846.35    15178.42    148.12 o 
  -1  12   1    14391.14    14757.79    101.18 o 
   0  12   1    27087.20    27421.03    154.66 o 
   1  12   1      249.59      249.63     44.19 o 
   2  12   1     6838.62     7082.41     97.44 o 
   3  12   1     1893.31     2230.13     52.09 o 
   4  12   1     4059.05     3832.90     63.93 o 
   5  12   1        4.77        4.70     42.76 o 
   6  12   1    10102.89    10402.78    162.63 o 
   7  12   1     2034.54     2231.47     63.24 o 
   8  12   1     1888.85     1866.80     70.31 o 
   9  12   1      865.89     1151.13     72.20 o 
  10  12   1       34.60       51.46     71.28 o 
  11  12   1      401.96      340.64    102.52 o 
  12  12   1      912.29      773.98    106.00 o 
  13  12   1      180.41      286.20    122.72 o 
 -13  13   1        1.02        0.00     89.08 o 
 -12  13   1      609.97      455.26     74.40 o 
 -11  13   1       97.48      126.57     71.12 o 
 -10  13   1       17.36       44.84     72.16 o 
  -9  13   1      312.28      255.03     75.82 o 
  -8  13   1     4819.24     4860.70     85.13 o 
  -7  13   1      530.86      559.38     62.35 o 
  -6  13   1        9.18       96.55     53.45 o 
  -5  13   1      506.55      518.05     49.43 o 
  -4  13   1     2646.25     2533.60     66.51 o 
  -3  13   1     1685.45     1735.03     50.56 o 
  -2  13   1     4286.39     3582.20     60.16 o 
  -1  13   1    15357.99    15578.53    152.27 o 
   0  13   1       68.83       -0.07     48.59 o 
   1  13   1     9597.02    10154.47     83.86 o 
   2  13   1     4170.46     3752.10     59.89 o 
   3  13   1       93.41      113.50     42.58 o 
   4  13   1     3868.81     4079.15     59.02 o 
   5  13   1     5085.97     5135.75     72.32 o 
   6  13   1     8527.06     8184.77    116.66 o 
   7  13   1       36.12       62.29     49.02 o 
   8  13   1      262.40      217.10     59.82 o 
   9  13   1      115.59      114.04     60.93 o 
  10  13   1        4.42       23.42     70.62 o 
  11  13   1      951.67      856.20    106.66 o 
  12  13   1      286.18      215.63    101.02 o 
  13  13   1        0.58      114.48    122.88 o 
 -13  14   1      287.09      297.00     89.79 o 
 -12  14   1        8.63      -26.82     76.54 o 
 -11  14   1      189.78      182.79     72.14 o 
 -10  14   1     2698.40     2743.52     76.18 o 
  -9  14   1     1419.15     1550.67    150.90 o 
  -8  14   1       49.46      -17.29     59.45 o 
  -7  14   1      871.18      776.47     56.32 o 
  -6  14   1      745.05      687.28     49.95 o 
  -5  14   1     2299.99     2303.04     63.35 o 
  -4  14   1      997.05     1081.28     49.71 o 
  -3  14   1     8244.90     7654.24    105.80 o 
  -2  14   1    14161.43    15892.24    101.74 o 
  -1  14   1     6836.13     6901.13     69.73 o 
   0  14   1    24166.93    25496.37    399.42 o 
   1  14   1    12116.13    11680.06    106.16 o 
   2  14   1     2187.66     2653.12     57.90 o 
   3  14   1    24274.04    25201.08    317.73 o 
   4  14   1       26.30       57.41     40.78 o 
   5  14   1      568.22      567.77     50.72 o 
   6  14   1     2206.07     2262.19     60.92 o 
   7  14   1     3087.98     3029.00     72.13 o 
   8  14   1     1095.51     1141.54     65.16 o 
   9  14   1      288.13      309.86     73.43 o 
  10  14   1      226.34      196.24     58.32 o 
  11  14   1      164.55      150.35     58.81 o 
  12  14   1      174.83      183.07    125.96 o 
  13  14   1     2597.74     2555.92    146.30 o 
 -13  15   1       17.81       66.21     88.95 o 
 -12  15   1      115.48      118.45     89.55 o 
 -11  15   1     2401.32     2109.97     73.09 o 
 -10  15   1     1372.46     1499.72     69.07 o 
  -9  15   1     6065.59     6780.12    131.69 o 
  -8  15   1       55.54      118.16     48.32 o 
  -7  15   1      610.77      540.18     57.12 o 
  -6  15   1     8372.96     8589.83    101.31 o 
  -5  15   1     1767.98     1634.78     55.12 o 
  -4  15   1     1115.63     1260.98     53.61 o 
  -3  15   1     1140.23     1126.97     46.36 o 
  -2  15   1      245.53      250.17     40.60 o 
  -1  15   1    21036.86    19934.85    337.00 o 
   0  15   1     1804.37     1894.37     48.46 o 
   1  15   1     2423.33     2220.77     53.05 o 
   2  15   1     4454.49     5214.89     77.56 o 
   3  15   1     1336.99     1164.66     43.50 o 
   4  15   1       32.77       59.70     40.28 o 
   5  15   1    14711.36    15493.76    177.11 o 
   6  15   1     3825.62     3734.74     64.56 o 
   7  15   1     2424.49     2753.56     59.74 o 
   8  15   1     1591.76     1440.49     58.14 o 
   9  15   1      998.30     1024.25     57.20 o 
  10  15   1      503.81      500.07     60.35 o 
  11  15   1      510.41      339.93     73.01 o 
  12  15   1       14.74      140.90    126.12 o 
 -12  16   1       15.75       20.92     87.94 o 
 -11  16   1     1841.39     1645.02     81.29 o 
 -10  16   1     1238.04     1265.74     79.17 o 
  -9  16   1     5342.93     5824.51    377.42 o 
  -8  16   1     1060.76      878.11     64.48 o 
  -7  16   1        3.97      -19.46     53.65 o 
  -6  16   1     3563.14     3813.71     71.20 o 
  -5  16   1     1290.14     1301.23     51.69 o 
  -4  16   1    11606.39    11540.09    117.92 o 
  -3  16   1    16531.18    17659.24    186.04 o 
  -2  16   1     3536.71     3496.47     71.98 o 
  -1  16   1     3633.23     3932.54     77.07 o 
   0  16   1     7216.14     7493.52     73.53 o 
   1  16   1     3200.05     2663.18     52.62 o 
   2  16   1     5802.00     6215.90     68.07 o 
   3  16   1     2074.01     2081.47     49.92 o 
   4  16   1     3600.78     3625.97     56.36 o 
   5  16   1     2478.68     2634.60     57.67 o 
   6  16   1      526.07      565.03     47.79 o 
   7  16   1     8598.01     8746.11     86.99 o 
   8  16   1     7097.55     8119.16    106.61 o 
   9  16   1      643.75      759.69     77.31 o 
  10  16   1      286.09      276.75     72.83 o 
  11  16   1      814.26      815.16     79.40 o 
  12  16   1     1674.38     1907.28    136.72 o 
 -12  17   1      289.45      178.59     74.61 o 
 -11  17   1       22.25       46.47     51.32 o 
 -10  17   1      117.90      145.89     73.61 o 
  -9  17   1     1047.42     1039.67     66.80 o 
  -8  17   1    10775.90    11262.28    418.41 o 
  -7  17   1     2699.94     2713.55     68.01 o 
  -6  17   1     2648.42     2626.88     60.62 o 
  -5  17   1     8007.72     7964.60    150.82 o 
  -4  17   1     3249.68     2966.68     63.74 o 
  -3  17   1     6427.20     5757.92     90.40 o 
  -2  17   1    23838.88    25328.99    209.74 o 
  -1  17   1       47.96       45.67     39.34 o 
   0  17   1     1878.18     2474.37     65.50 o 
   1  17   1      203.01      200.40     39.26 o 
   2  17   1     1451.53     1295.99     45.82 o 
   3  17   1     6547.91     6815.78     69.68 o 
   4  17   1      906.96      829.00     46.58 o 
   5  17   1      131.64      139.04     46.24 o 
   6  17   1    13742.22    13726.25    155.92 o 
   7  17   1     2321.78     2242.05     59.10 o 
   8  17   1     1663.85     1564.87     66.69 o 
   9  17   1      447.38      258.59     73.45 o 
  10  17   1       45.45       22.48     87.82 o 
  11  17   1        4.30      -43.33     70.69 o 
  12  17   1     3886.84     3530.18    150.98 o 
 -12  18   1      425.23      287.50     96.64 o 
 -11  18   1        2.53       -3.38     58.15 o 
 -10  18   1    10633.54    10872.78    445.31 o 
  -9  18   1      493.74      710.83    135.44 o 
  -8  18   1     1801.10     1967.47     89.02 o 
  -7  18   1     4349.74     3974.06     67.71 o 
  -6  18   1     1702.95     1768.98     54.88 o 
  -5  18   1       79.32       46.50     52.20 o 
  -4  18   1     2326.24     2220.37     69.59 o 
  -3  18   1     4237.00     4543.94     63.76 o 
  -2  18   1      198.41      182.50     41.68 o 
  -1  18   1      360.46      366.16     39.91 o 
   0  18   1     6611.86     7244.14     65.30 o 
   1  18   1      938.38      777.09     39.23 o 
   2  18   1      786.89      763.10     38.94 o 
   3  18   1     5639.74     5837.24    103.94 o 
   4  18   1      960.41     1119.18     43.05 o 
   5  18   1     1197.48     1276.15     48.82 o 
   6  18   1    10032.32    10465.30     86.10 o 
   7  18   1     3747.48     3736.67    107.76 o 
   8  18   1     5622.14     6259.50    133.67 o 
   9  18   1     1022.62      798.34     76.60 o 
  10  18   1     1366.97     1497.58    121.42 o 
  11  18   1     1010.04     1110.17     76.67 o 
  12  18   1        4.43      -47.12    128.52 o 
 -12  19   1        6.00       80.47    130.74 o 
 -11  19   1      454.09      346.37     91.82 o 
 -10  19   1       60.82        1.64    141.00 o 
  -9  19   1     7465.24     7873.56    425.48 o 
  -8  19   1     4557.66     4793.10    109.93 o 
  -7  19   1     4483.45     4787.82    187.85 o 
  -6  19   1     1122.86     1108.20     56.94 o 
  -5  19   1     4162.44     4315.42     70.15 o 
  -4  19   1     2755.44     2675.12     50.90 o 
  -3  19   1     3877.72     3911.23     55.30 o 
  -2  19   1    11707.47    12594.59    145.52 o 
  -1  19   1     2186.04     2198.07     43.56 o 
   0  19   1      797.45      821.26     38.82 o 
   1  19   1      604.30      582.42     40.90 o 
   2  19   1     3195.46     3303.76     55.27 o 
   3  19   1      523.75      434.60     36.67 o 
   4  19   1     1009.60     1162.41     41.10 o 
   5  19   1     6401.63     6551.33     67.28 o 
   6  19   1     2128.43     1890.57     50.19 o 
   7  19   1      713.50      898.79     82.75 o 
   8  19   1     1368.83     1337.41     73.81 o 
   9  19   1     9663.55    10465.71    222.03 o 
  10  19   1        0.03      -34.06     57.90 o 
  11  19   1     4391.52     4733.22    108.73 o 
  12  19   1        0.85       -4.25     88.51 o 
 -11  20   1      814.05      838.84     92.20 o 
 -10  20   1      122.48       73.90     58.33 o 
  -9  20   1     4065.79     4019.04     73.64 o 
  -8  20   1     3512.20     3920.91    159.60 o 
  -7  20   1     4932.85     5361.15     85.53 o 
  -6  20   1       29.06        0.53     43.49 o 
  -5  20   1     1113.17     1208.23     49.10 o 
  -4  20   1     1693.56     1669.77     48.86 o 
  -3  20   1     3328.00     3331.24     52.16 o 
  -2  20   1      974.91     1276.69     43.90 o 
  -1  20   1      598.57      661.26     44.67 o 
   0  20   1       36.18       23.09     34.64 o 
   1  20   1     1171.38     1009.98     45.77 o 
   2  20   1     1150.75     1177.21     40.14 o 
   3  20   1      912.17      951.48     39.15 o 
   4  20   1     1622.47     1801.50     42.89 o 
   5  20   1       53.87       35.37     42.22 o 
   6  20   1      441.87      427.19     37.68 o 
   7  20   1    25263.28    27922.03    408.57 o 
   8  20   1      266.83      324.24     57.14 o 
   9  20   1     2769.89     2939.23     85.13 o 
  10  20   1       15.78       25.44     80.25 o 
  11  20   1      216.17      136.24     90.31 o 
 -11  21   1     2329.91     2160.65    145.07 o 
 -10  21   1       43.00       21.96     71.29 o 
  -9  21   1     4461.20     4366.57     92.16 o 
  -8  21   1     8817.79     9442.53    308.61 o 
  -7  21   1     1658.34     1859.93     71.89 o 
  -6  21   1        4.32       50.44     51.36 o 
  -5  21   1     4242.01     4157.50     68.45 o 
  -4  21   1     2902.16     2842.64     63.79 o 
  -3  21   1       54.61       23.61     41.70 o 
  -2  21   1      579.97      655.29     37.22 o 
  -1  21   1     2509.22     2563.66     49.41 o 
   0  21   1      279.61      253.79     42.45 o 
   1  21   1       34.93       34.63     37.00 o 
   2  21   1       55.99       86.48     37.49 o 
   3  21   1      393.70      462.16     39.57 o 
   4  21   1     3063.25     2955.91     50.68 o 
   5  21   1     1192.61     1200.71     50.09 o 
   6  21   1      416.80      410.66     46.75 o 
   7  21   1     1222.53     1328.61     57.89 o 
   8  21   1     1370.31     1263.27     61.34 o 
   9  21   1      966.15      849.69     93.61 o 
  10  21   1     1206.43     1067.31     76.97 o 
  11  21   1      311.71      415.91    123.02 o 
 -11  22   1      537.71      350.59     75.35 o 
 -10  22   1     2376.19     2351.41     98.65 o 
  -9  22   1      150.48       70.32     59.10 o 
  -8  22   1       46.08       72.87     63.99 o 
  -7  22   1      865.45      894.81     53.43 o 
  -6  22   1     6028.08     5915.26     71.28 o 
  -5  22   1      457.58      454.71     37.26 o 
  -4  22   1     1477.05     1302.55     44.69 o 
  -3  22   1      273.13      261.56     43.02 o 
  -2  22   1      270.89      287.85     42.71 o 
  -1  22   1     3115.93     3078.94     50.87 o 
   0  22   1     1531.47     1709.29     38.04 o 
   1  22   1      104.17       51.35     41.44 o 
   2  22   1      148.91      128.82     33.93 o 
   3  22   1      319.73      287.00     42.34 o 
   4  22   1     4271.90     4481.50    124.75 o 
   5  22   1     5742.11     5419.54     63.51 o 
   6  22   1     3828.01     4254.01     69.67 o 
   7  22   1     3479.14     3433.36     74.64 o 
   8  22   1     2582.23     2608.90    153.00 o 
   9  22   1     2417.58     2063.72     77.74 o 
  10  22   1     1666.27     1723.36    127.01 o 
  11  22   1     1796.73     1400.96     89.75 o 
 -11  23   1        4.25     -126.58    126.58 o 
 -10  23   1       33.40       56.01     72.82 o 
  -9  23   1       78.04      120.89     55.63 o 
  -8  23   1      310.72      339.33     50.86 o 
  -7  23   1     2502.94     2431.82     70.06 o 
  -6  23   1     1846.32     1930.37     68.16 o 
  -5  23   1     3828.49     4205.14     79.18 o 
  -4  23   1      517.78      473.87     39.95 o 
  -3  23   1        1.85        8.70     37.63 o 
  -2  23   1     6097.08     6302.43     64.46 o 
  -1  23   1     4721.37     4681.66    116.12 o 
   0  23   1      798.58      790.57     40.58 o 
   1  23   1        7.49       24.62     36.74 o 
   2  23   1       98.41       67.18     41.68 o 
   3  23   1       49.26       98.83     37.20 o 
   4  23   1      241.93      165.72     43.17 o 
   5  23   1     4389.13     4526.63    120.81 o 
   6  23   1     9403.72    10004.69    177.25 o 
   7  23   1      648.56      721.83     55.83 o 
   8  23   1     1736.76     1643.35     71.21 o 
   9  23   1     1002.05      923.05     70.61 o 
  10  23   1       17.58       24.18     71.53 o 
 -10  24   1      227.60      152.33     89.00 o 
  -9  24   1      278.90      308.29     56.30 o 
  -8  24   1       63.23       -0.13     62.20 o 
  -7  24   1     3024.13     2921.47     66.33 o 
  -6  24   1      161.20      181.82     51.52 o 
  -5  24   1      120.88      109.21     42.81 o 
  -4  24   1      107.17      133.62     46.58 o 
  -3  24   1     8605.52     8480.24    126.16 o 
  -2  24   1     1755.20     1502.76     44.67 o 
  -1  24   1     2718.04     2585.79     52.86 o 
   0  24   1     1705.91     1821.28     48.66 o 
   1  24   1     1330.65     1220.73     46.71 o 
   2  24   1     1182.49     1233.39     43.70 o 
   3  24   1     3631.35     3763.21     56.93 o 
   4  24   1      544.92      491.06     48.31 o 
   5  24   1      280.27      177.53     47.54 o 
   6  24   1      353.56      331.22     52.42 o 
   7  24   1     2884.48     2882.04     55.64 o 
   8  24   1      160.08      162.55     54.23 o 
   9  24   1      577.05      524.06     67.21 o 
  10  24   1       63.33        2.41     72.01 o 
 -10  25   1        4.35      -87.11     88.33 o 
  -9  25   1      466.66      578.71     83.81 o 
  -8  25   1      104.45      108.58     53.13 o 
  -7  25   1       71.43      122.79     59.09 o 
  -6  25   1        2.32      -16.36     58.69 o 
  -5  25   1      124.67      176.38     63.02 o 
  -4  25   1      200.66      296.79     52.24 o 
  -3  25   1     1832.70     1967.72     59.39 o 
  -2  25   1     2711.00     2680.70     49.88 o 
  -1  25   1    16839.45    16451.65    244.13 o 
   0  25   1      706.34      593.51     44.31 o 
   1  25   1     5749.62     5813.27    136.07 o 
   2  25   1     2335.45     2400.44     69.18 o 
   3  25   1      479.30      532.15     44.89 o 
   4  25   1      295.63      238.79     51.97 o 
   5  25   1     7455.34     7956.32    108.71 o 
   6  25   1      235.71      177.10     51.46 o 
   7  25   1      738.35      732.93     49.83 o 
   8  25   1      577.09      479.68     55.74 o 
   9  25   1       46.91       53.70     67.70 o 
  10  25   1      152.33      152.95     73.23 o 
  -9  26   1      161.94      194.76     89.73 o 
  -8  26   1        2.54      -11.83     53.06 o 
  -7  26   1      138.53       61.82     47.38 o 
  -6  26   1     1328.69     1391.08     59.36 o 
  -5  26   1      340.09      285.69     60.05 o 
  -4  26   1     3821.08     3664.45     58.61 o 
  -3  26   1    10802.85    11633.66    320.78 o 
  -2  26   1      572.58      564.40     49.34 o 
  -1  26   1      311.30      379.18     48.58 o 
   0  26   1     6250.79     6881.93    103.68 o 
   1  26   1     2024.96     2227.12     54.31 o 
   2  26   1      352.47      308.03     43.47 o 
   3  26   1      345.75      283.39     46.29 o 
   4  26   1     3060.02     3313.51     57.46 o 
   5  26   1      358.01      454.81     47.15 o 
   6  26   1      439.08      478.47     54.94 o 
   7  26   1     2212.61     2104.14     65.83 o 
   8  26   1      248.83      239.39     69.69 o 
   9  26   1      212.54      127.42     82.59 o 
  -9  27   1       90.49      -73.33     80.80 o 
  -8  27   1       53.77      113.14     67.08 o 
  -7  27   1      790.74      773.64     63.10 o 
  -6  27   1       26.34       45.05     50.38 o 
  -5  27   1     1488.13     1701.93     58.90 o 
  -4  27   1     2208.15     2221.03     58.47 o 
  -3  27   1     1414.32     1573.50     56.65 o 
  -2  27   1    11242.48    11822.44    159.09 o 
  -1  27   1       30.65       20.35     45.82 o 
   0  27   1     2053.89     2055.14     49.96 o 
   1  27   1      737.01      894.12     49.72 o 
   2  27   1     2341.47     2600.17     99.53 o 
   3  27   1        1.92       37.45     41.13 o 
   4  27   1     2733.61     2513.37     59.38 o 
   5  27   1      106.25      142.73     51.17 o 
   6  27   1     5169.11     5383.29    100.38 o 
   7  27   1      481.34      503.83     49.53 o 
   8  27   1      546.67      568.35     83.41 o 
   9  27   1        8.23       62.17     67.60 o 
  -9  28   1      580.20      457.70     84.47 o 
  -8  28   1        2.58      -15.18     77.51 o 
  -7  28   1     1436.48     1415.46    105.00 o 
  -6  28   1        4.51       -5.10     49.94 o 
  -5  28   1       20.64       12.03     58.81 o 
  -4  28   1      217.71      156.14     51.95 o 
  -3  28   1     3262.25     3375.34    131.56 o 
  -2  28   1     1092.95     1104.23     45.95 o 
  -1  28   1      457.29      363.94     42.99 o 
   0  28   1     5025.68     5276.19     67.55 o 
   1  28   1      520.72      537.46     42.99 o 
   2  28   1       15.79      -37.79     41.03 o 
   3  28   1      228.11      265.59     41.80 o 
   4  28   1       45.62       11.06     44.85 o 
   5  28   1      454.78      389.69     47.25 o 
   6  28   1     6007.61     5755.28    190.29 o 
   7  28   1      138.97      127.12     65.66 o 
   8  28   1     2290.52     2037.55     78.53 o 
  -8  29   1        3.15       42.27     59.26 o 
  -7  29   1     1040.09     1076.44     69.02 o 
  -6  29   1      299.47      319.95     53.12 o 
  -5  29   1     1548.81     1369.75    133.34 o 
  -4  29   1     2735.67     2685.65     77.12 o 
  -3  29   1     1525.35     1358.99     47.90 o 
  -2  29   1        3.48       38.81     50.11 o 
  -1  29   1     2335.05     2354.40     58.57 o 
   0  29   1      270.03      352.55     51.48 o 
   1  29   1     1411.40     1529.33     54.95 o 
   2  29   1      492.71      427.54     43.21 o 
   3  29   1      164.94      154.34     41.93 o 
   4  29   1     1606.90     1793.43     90.74 o 
   5  29   1     4844.88     4863.21    103.44 o 
   6  29   1       20.33        9.28     44.99 o 
   7  29   1      322.85      344.57     57.53 o 
   8  29   1       75.67       82.43     90.73 o 
  -7  30   1     2530.51     2505.15     76.01 o 
  -6  30   1     1466.13     1459.73     84.20 o 
  -5  30   1       62.81       87.81     50.96 o 
  -4  30   1     4298.07     3852.11     83.87 o 
  -3  30   1     1875.52     1847.89     57.52 o 
  -2  30   1      666.71      692.82     51.93 o 
  -1  30   1      120.79      171.94     45.35 o 
   0  30   1      226.35      153.34     50.60 o 
   1  30   1     1266.08     1306.29     54.17 o 
   2  30   1     1067.94     1066.58     59.34 o 
   3  30   1      733.44      672.74     52.77 o 
   4  30   1     1403.48     1249.39     54.88 o 
   5  30   1      141.08       44.33     45.53 o 
   6  30   1       65.02       50.48     57.06 o 
   7  30   1     8551.89     8332.43    206.68 o 
  -7  31   1      295.95      296.43     59.80 o 
  -6  31   1     1892.74     1835.83     82.25 o 
  -5  31   1      411.60      527.56     97.16 o 
  -4  31   1      305.98      296.49     51.76 o 
  -3  31   1      208.30      239.67     50.95 o 
  -2  31   1     1869.50     1813.29     80.94 o 
  -1  31   1     1435.40     1466.43     51.73 o 
   0  31   1       28.94       72.71     49.69 o 
   1  31   1       23.68       34.26     45.22 o 
   2  31   1     3233.21     3116.71     78.39 o 
   3  31   1      348.93      344.00     42.11 o 
   4  31   1        0.46       75.39     49.46 o 
   5  31   1      688.69      655.13     54.35 o 
   6  31   1      734.80      773.97     67.29 o 
   7  31   1        0.32       35.77     79.19 o 
  -6  32   1     3692.00     3553.58    130.93 o 
  -5  32   1       40.53      -24.58     74.19 o 
  -4  32   1     2583.59     2847.38     72.13 o 
  -3  32   1      178.83       87.07     53.74 o 
  -2  32   1      167.10      151.36     40.99 o 
  -1  32   1       22.82       60.86     49.70 o 
   0  32   1      583.20      420.28     39.70 o 
   1  32   1      331.40      281.94     46.22 o 
   2  32   1      132.26       39.50     45.41 o 
   3  32   1        0.55       68.97     49.23 o 
   4  32   1      616.88      553.42     58.30 o 
   5  32   1      173.42      115.11     59.62 o 
   6  32   1     3350.27     2897.77    138.32 o 
  -5  33   1     2475.90     2264.56    115.44 o 
  -4  33   1      153.00      164.56     56.55 o 
  -3  33   1       22.79      130.47     56.06 o 
  -2  33   1      843.27      906.09     65.32 o 
  -1  33   1       59.58      -34.65     55.90 o 
   0  33   1      106.79      152.72     50.66 o 
   1  33   1       51.04       93.45     46.74 o 
   2  33   1       27.39       18.25     63.03 o 
   3  33   1      687.11      747.47     64.98 o 
   4  33   1      148.91      142.52     56.48 o 
   5  33   1      795.04      742.32     60.34 o 
  -4  34   1       28.13       42.77     72.82 o 
  -3  34   1      359.55      301.84     57.89 o 
  -2  34   1       60.98       60.75     63.22 o 
  -1  34   1      280.03      283.76     64.28 o 
   0  34   1      268.01      236.20     57.07 o 
   1  34   1      699.01      713.48     58.48 o 
   2  34   1        7.10       21.58     82.71 o 
   3  34   1      759.55      713.56     65.48 o 
   4  34   1      156.90      186.27     62.82 o 
  -3  35   1     1174.58     1064.53    137.56 o 
  -2  35   1      155.73      105.84     63.42 o 
  -1  35   1     3547.74     3429.20     98.46 o 
   0  35   1       10.44       40.20     62.88 o 
   1  35   1      389.07      425.48     58.16 o 
   2  35   1      459.53      483.15     64.40 o 
 -14   0   2        2.45       35.76    204.56 o 
 -12   0   2       98.91       30.22    127.33 o 
 -10   0   2     7873.65     7629.49    140.84 o 
  -8   0   2     2085.92     2287.86     96.84 o 
  -6   0   2      409.50      361.77     77.75 o 
  -4   0   2     7984.45     8663.31    158.75 o 
  -2   0   2    64732.59    68897.75   1056.62 o 
   0   0   2    13754.98    12380.91    202.41 o 
   6   0   2     5424.10     5043.59    156.93 o 
   8   0   2     1207.96     1066.27    114.63 o 
  10   0   2        4.56       36.31    125.29 o 
  12   0   2       74.55       94.53    107.37 o 
  14   0   2     7257.38     7132.02    214.07 o 
 -14   1   2     2803.29     3048.38    232.35 o 
 -13   1   2        2.09        5.79     92.07 o 
 -12   1   2     1647.88     1683.88    106.32 o 
 -11   1   2     1787.14     2029.58     89.80 o 
 -10   1   2     1470.28     1320.30     64.07 o 
  -9   1   2       86.75       59.03     52.16 o 
  -8   1   2     2668.66     2441.05     65.59 o 
  -7   1   2      270.27      242.62     50.44 o 
  -6   1   2      995.78      984.41     59.75 o 
  -5   1   2     7024.70     7152.91     99.04 o 
  -4   1   2     9500.14     9194.31    115.88 o 
  -3   1   2     2227.08     1606.28     62.48 o 
  -2   1   2    11771.68     9182.56    119.03 o 
  -1   1   2    69186.88    69297.34    721.18 o 
   0   1   2      584.77      467.97     48.93 o 
   1   1   2      360.01      360.16     58.57 o 
   4   1   2     5937.48     6011.18    175.35 o 
   5   1   2     1817.25     1711.46     84.10 o 
   6   1   2    15205.92    16615.34    180.01 o 
   7   1   2       89.62      103.33     75.99 o 
   8   1   2      100.29      108.35     64.88 o 
   9   1   2      113.69       71.60     70.80 o 
  10   1   2     1400.46     1527.92     93.34 o 
  11   1   2       99.33      121.47     66.55 o 
  12   1   2     2025.40     2084.73     87.14 o 
  13   1   2      637.23      613.60    106.08 o 
  14   1   2      335.68      431.60    123.85 o 
 -14   2   2      461.89      457.40    173.70 o 
 -13   2   2      960.21     1000.18    127.00 o 
 -12   2   2      383.03      309.83     76.98 o 
 -11   2   2      605.12      694.87     77.82 o 
 -10   2   2     2275.26     2240.21     72.67 o 
  -9   2   2     2160.25     2192.42     66.06 o 
  -8   2   2      359.41      511.90     57.21 o 
  -7   2   2     2642.54     3043.54     71.56 o 
  -6   2   2     1721.68     1663.32     65.26 o 
  -5   2   2       51.99      116.98     54.15 o 
  -4   2   2     1607.43     1533.36     71.97 o 
  -3   2   2    55139.67    56445.42    287.01 o 
  -2   2   2     7585.00     6551.75    101.45 o 
  -1   2   2    10588.47     9113.59    161.43 o 
   0   2   2       66.90       40.48     51.51 o 
   1   2   2      118.99       84.24     51.40 o 
   2   2   2     7517.89     6081.94    175.65 o 
   3   2   2    26515.69    23433.19    378.25 o 
   4   2   2    24053.20    25453.63    235.31 o 
   5   2   2     6853.31     6650.81    289.32 o 
   6   2   2     6471.14     6905.27    127.32 o 
   7   2   2     8792.64     9014.24    135.23 o 
   8   2   2      115.09      152.50     63.98 o 
   9   2   2      862.92      956.96     68.98 o 
  10   2   2      439.18      533.62     74.66 o 
  11   2   2        7.79       31.83     62.78 o 
  12   2   2        8.86       28.69     64.29 o 
  13   2   2     1232.55     1363.66    139.59 o 
  14   2   2      852.99      946.70    110.16 o 
 -14   3   2      272.81      314.23    145.75 o 
 -13   3   2       62.82       71.06    110.88 o 
 -12   3   2        2.28       13.42     82.78 o 
 -11   3   2     4471.01     5004.94    181.58 o 
 -10   3   2      434.37      403.32     65.70 o 
  -9   3   2     5567.21     5405.28     86.03 o 
  -8   3   2      536.92      418.51     52.61 o 
  -7   3   2     2338.44     2454.80     69.43 o 
  -6   3   2      829.02      921.51     60.69 o 
  -5   3   2     8229.12     8289.96    111.54 o 
  -4   3   2      254.70      361.57     59.45 o 
  -3   3   2      786.97      771.57     47.70 o 
  -2   3   2     2117.31     1862.70     64.61 o 
  -1   3   2    10306.09     8502.58    148.83 o 
   0   3   2      134.96      104.86     61.23 o 
   1   3   2     3093.30     2370.26     98.42 o 
   2   3   2     5737.11     4128.16    123.20 o 
   3   3   2     1033.28      931.28     68.87 o 
   4   3   2    12633.15    13570.39    177.94 o 
   5   3   2    21910.74    22965.19    213.77 o 
   6   3   2     2431.37     2282.43     80.01 o 
   7   3   2     1116.26     1311.01     68.97 o 
   8   3   2      563.83      783.98     62.37 o 
   9   3   2      955.87      960.68     65.52 o 
  10   3   2     1657.34     1558.17     92.66 o 
  11   3   2     1049.53      996.72     87.70 o 
  12   3   2      159.21      155.65     77.47 o 
  13   3   2     3909.54     4288.24    159.91 o 
  14   3   2      227.66      180.12    145.28 o 
 -14   4   2      844.37      763.33    150.09 o 
 -13   4   2     1944.46     1664.85     91.03 o 
 -12   4   2     2951.29     2833.46     92.40 o 
 -11   4   2     2822.60     3019.71    101.07 o 
 -10   4   2    15294.25    14699.89    283.58 o 
  -9   4   2     1764.50     1729.92     75.15 o 
  -8   4   2      143.18      149.04     52.15 o 
  -7   4   2      153.10      139.66     55.91 o 
  -6   4   2       89.99      167.20     55.52 o 
  -5   4   2    13931.20    14498.24    141.69 o 
  -4   4   2    23639.88    25302.32    194.82 o 
  -3   4   2     2415.78     1737.85     61.10 o 
  -2   4   2     4278.76     3677.26    100.41 o 
  -1   4   2     3491.76     3049.06     92.46 o 
   0   4   2        5.86        5.60     57.93 o 
   1   4   2     9481.06     7727.58    170.91 o 
   2   4   2       76.25      118.77     50.25 o 
   3   4   2      474.62      478.44     47.38 o 
   4   4   2    23045.51    23787.09    216.08 o 
   5   4   2     1539.49     1514.52     87.90 o 
   6   4   2     2788.71     2598.48     81.88 o 
   7   4   2     4341.55     4601.38     92.47 o 
   8   4   2     1251.56     1209.44     69.86 o 
   9   4   2     1708.66     1694.64     80.12 o 
  10   4   2     4519.49     4426.49    111.11 o 
  11   4   2     2753.54     2488.87    123.42 o 
  12   4   2      380.68      334.81     97.89 o 
  13   4   2      276.28      244.18    118.12 o 
 -14   5   2      373.58      391.82    145.95 o 
 -13   5   2       70.33       36.06     83.16 o 
 -12   5   2      989.12      985.22     94.59 o 
 -11   5   2      258.81      194.48     82.68 o 
 -10   5   2     2307.37     2432.19     93.35 o 
  -9   5   2       83.81       81.46     61.62 o 
  -8   5   2    27244.48    29062.79    195.72 o 
  -7   5   2     1632.36     1781.29     71.04 o 
  -6   5   2      482.43      461.69     63.58 o 
  -5   5   2     4154.06     4306.92     90.16 o 
  -4   5   2    17358.61    17952.78    155.66 o 
  -3   5   2     6151.32     5239.28     90.49 o 
  -2   5   2     1236.16      756.67     53.82 o 
  -1   5   2     1500.90     1257.78     75.95 o 
   0   5   2    11108.76     9040.69    225.14 o 
   1   5   2    73682.06    80205.34   1000.58 o 
   2   5   2     6002.10     4954.34     90.50 o 
   3   5   2    13270.03    13513.43    214.71 o 
   4   5   2      575.34      388.53     75.88 o 
   5   5   2      121.67       88.57     72.84 o 
   6   5   2    10455.11    10471.42    147.85 o 
   7   5   2     1295.24     1198.99     70.01 o 
   8   5   2     9483.92     9505.46    154.89 o 
   9   5   2     1108.28      946.54     73.39 o 
  10   5   2      464.07      494.26    108.08 o 
  11   5   2       25.51        5.08     97.48 o 
  12   5   2     8533.11     8615.34    190.91 o 
  13   5   2      229.20      458.76    141.12 o 
 -14   6   2      496.30      445.67    145.69 o 
 -13   6   2      220.53      128.66     80.44 o 
 -12   6   2     2952.86     3046.49     93.51 o 
 -11   6   2      810.22      835.88     85.68 o 
 -10   6   2    16206.76    16987.74    766.67 o 
  -9   6   2    10729.88    10367.12    122.16 o 
  -8   6   2       50.15        4.86     63.75 o 
  -7   6   2     1404.16     1414.70     71.93 o 
  -6   6   2     3118.97     2602.98     71.94 o 
  -5   6   2      373.76      212.33     60.90 o 
  -4   6   2      671.39      604.00     63.41 o 
  -3   6   2     4464.38     4162.86     99.29 o 
  -2   6   2     1843.15     1444.23     71.44 o 
  -1   6   2    10775.32     9256.65    139.41 o 
   0   6   2     2472.21     1969.26     68.26 o 
   1   6   2    49202.95    47853.76    478.84 o 
   2   6   2     1063.00     1004.95     55.84 o 
   3   6   2     7161.67     7313.68    110.71 o 
   4   6   2      782.96      663.82     66.12 o 
   5   6   2     1436.67     1597.19     85.69 o 
   6   6   2     1751.53     1695.36     75.62 o 
   7   6   2     2884.06     3091.67     85.90 o 
   8   6   2     2735.81     2584.39     89.49 o 
   9   6   2       31.19       14.24     48.21 o 
  10   6   2     7739.13     8432.14    162.52 o 
  11   6   2     1984.20     2130.84    137.84 o 
  12   6   2      683.92      577.76    108.10 o 
  13   6   2      759.99      862.60    121.33 o 
 -14   7   2        3.46       27.44    141.08 o 
 -13   7   2       78.27       41.11     88.98 o 
 -12   7   2      452.31      467.57     75.60 o 
 -11   7   2     6267.13     6773.93    117.29 o 
 -10   7   2      219.17      194.40     84.90 o 
  -9   7   2     3632.91     3414.45     85.28 o 
  -8   7   2      383.03      536.28     64.37 o 
  -7   7   2     5079.15     5433.56     94.59 o 
  -6   7   2      317.16      407.76     44.33 o 
  -5   7   2    21348.93    22546.06    155.46 o 
  -4   7   2    16241.63    18407.12    249.98 o 
  -3   7   2     1812.47     1714.90     76.76 o 
  -2   7   2    16034.56    13435.09    125.58 o 
  -1   7   2     4708.40     4177.44     95.73 o 
   0   7   2     5480.84     3849.49     76.91 o 
   1   7   2    15150.28    12813.60    130.46 o 
   2   7   2     2783.06     2354.71     70.36 o 
   3   7   2     6483.10     6225.97    128.40 o 
   4   7   2      731.22      915.65     46.97 o 
   5   7   2     3383.45     2865.70     97.75 o 
   6   7   2     2112.43     2125.96     88.36 o 
   7   7   2     9136.29     9967.93    137.02 o 
   8   7   2     5733.19     6006.06    134.41 o 
   9   7   2     6577.99     6713.36    139.88 o 
  10   7   2       14.02        9.89    103.76 o 
  11   7   2     4474.58     4399.87    134.66 o 
  12   7   2        5.36       11.55     97.85 o 
  13   7   2     5748.89     6522.04    172.70 o 
 -14   8   2      295.93      315.62    156.56 o 
 -13   8   2     1268.20     1121.59     96.47 o 
 -12   8   2      245.36      201.17     73.88 o 
 -11   8   2      415.44      526.93     75.59 o 
 -10   8   2      670.06      756.54     79.09 o 
  -9   8   2     6248.31     6016.52     97.79 o 
  -8   8   2      874.35      775.92     65.23 o 
  -7   8   2     3048.36     2980.46     81.87 o 
  -6   8   2     7172.28     7438.37     95.23 o 
  -5   8   2        1.65        9.55     46.32 o 
  -4   8   2     6826.80     7057.03     92.15 o 
  -3   8   2     4751.23     4338.92    104.45 o 
  -2   8   2    27154.43    28494.84    181.90 o 
  -1   8   2    39451.78    37478.02    662.34 o 
   0   8   2     3619.32     2952.46     64.16 o 
   1   8   2     6080.23     5516.66     74.31 o 
   2   8   2     1613.19     1469.17     62.38 o 
   3   8   2      385.57      556.92     55.43 o 
   4   8   2     1394.34     1313.00     51.23 o 
   5   8   2     1712.54     1528.78     55.85 o 
   6   8   2     9689.61     9765.55    129.13 o 
   7   8   2    24215.18    25661.92    336.44 o 
   8   8   2      865.34      926.73     91.32 o 
   9   8   2     1792.20     1934.48     99.68 o 
  10   8   2      279.84      285.14    101.49 o 
  11   8   2     1644.79     1695.50    115.46 o 
  12   8   2      249.40      227.45     99.17 o 
  13   8   2     1637.86     1396.44    134.22 o 
 -13   9   2     1371.09     1453.77     98.35 o 
 -12   9   2     4402.53     4425.51    125.77 o 
 -11   9   2     1176.81     1230.70     86.69 o 
 -10   9   2       78.45      144.95     74.39 o 
  -9   9   2     2119.28     2056.38     73.24 o 
  -8   9   2     2323.21     2447.10     75.82 o 
  -7   9   2    11987.01    13309.35    125.90 o 
  -6   9   2       20.51       18.59     52.34 o 
  -5   9   2     1679.56     1859.86     58.68 o 
  -4   9   2      716.87      439.07     49.56 o 
  -3   9   2      154.52      190.65     57.86 o 
  -2   9   2     4054.07     3539.99     75.76 o 
  -1   9   2     7162.33     6963.66    177.88 o 
   0   9   2    19857.35    18331.04   1151.03 o 
   1   9   2      111.08       81.58     54.25 o 
   2   9   2     1555.66     1427.33     59.42 o 
   3   9   2       44.36       23.03     42.98 o 
   4   9   2     1305.69     1356.81     56.93 o 
   5   9   2     1571.21     1515.63     59.89 o 
   6   9   2    17264.00    17433.99    135.21 o 
   7   9   2        1.78      -13.70     74.56 o 
   8   9   2     2553.94     2560.45    104.65 o 
   9   9   2     1760.14     1996.39    101.99 o 
  10   9   2        2.19       67.08     98.77 o 
  11   9   2       68.91      286.17    101.55 o 
  12   9   2     1665.76     1752.03    116.65 o 
  13   9   2      107.36      233.60    122.44 o 
 -13  10   2      512.67      413.90     99.34 o 
 -12  10   2     1277.19     1112.39     80.35 o 
 -11  10   2     2114.92     2125.39     83.65 o 
 -10  10   2     6839.76     7360.32    108.22 o 
  -9  10   2      508.75      542.06     62.52 o 
  -8  10   2       90.67      143.51     75.73 o 
  -7  10   2       92.89      120.63     50.26 o 
  -6  10   2     6977.68     7182.42     88.89 o 
  -5  10   2      652.57      496.51     51.53 o 
  -4  10   2     1592.53     1623.35     59.38 o 
  -3  10   2      618.63      648.13     48.72 o 
  -2  10   2     8577.31     8434.19     95.87 o 
  -1  10   2     1296.79     1172.10     60.19 o 
   0  10   2    12931.07    12903.10    102.84 o 
   1  10   2    14204.66    14221.46    205.07 o 
   2  10   2      312.09      311.32     50.75 o 
   3  10   2     4173.86     3988.60     68.12 o 
   4  10   2      930.21      708.14     46.44 o 
   5  10   2     5028.63     4911.13     66.91 o 
   6  10   2      347.24      320.94     51.68 o 
   7  10   2      435.08      356.85     56.89 o 
   8  10   2     1281.50     1247.83     71.38 o 
   9  10   2      232.65      278.29     83.27 o 
  10  10   2      822.96      925.52    106.19 o 
  11  10   2     1918.96     2104.09    116.14 o 
  12  10   2      148.87      208.11     99.71 o 
  13  10   2       11.77       24.21    124.73 o 
 -13  11   2      962.22      917.16     94.02 o 
 -12  11   2     1351.52     1492.75     80.88 o 
 -11  11   2     4206.05     4429.20    159.21 o 
 -10  11   2      326.78      309.85     75.39 o 
  -9  11   2      402.25      490.28     60.89 o 
  -8  11   2       11.19       53.10     58.39 o 
  -7  11   2        4.71       15.36     59.12 o 
  -6  11   2     2771.26     3273.62     63.36 o 
  -5  11   2      644.54      495.80     50.27 o 
  -4  11   2     1359.23     1167.44     62.90 o 
  -3  11   2     2239.28     2253.80     56.96 o 
  -2  11   2    22829.97    23431.84    317.17 o 
  -1  11   2    21573.32    21870.57    148.01 o 
   0  11   2      193.39      161.55     45.69 o 
   1  11   2     1470.84     1502.80     50.36 o 
   2  11   2      256.26      161.87     43.13 o 
   3  11   2      721.96      815.07     50.87 o 
   4  11   2     1114.78     1588.67     56.16 o 
   5  11   2     7638.90     7430.37     82.94 o 
   6  11   2     7271.15     7475.41    104.39 o 
   7  11   2      100.96      131.92     54.74 o 
   8  11   2      177.75      174.39     81.42 o 
   9  11   2     1988.71     2171.47    107.02 o 
  10  11   2      450.61      301.94    100.77 o 
  11  11   2      964.79      982.59    107.03 o 
  12  11   2     1300.27     1064.71    108.82 o 
  13  11   2     3458.03     3475.10    149.23 o 
 -13  12   2     2855.39     3129.97    236.96 o 
 -12  12   2       70.38       96.19     71.77 o 
 -11  12   2      117.29      128.02     73.08 o 
 -10  12   2      149.21      190.15    156.68 o 
  -9  12   2      427.02      313.06     51.58 o 
  -8  12   2       87.68       66.84     59.02 o 
  -7  12   2      197.01      277.57     54.64 o 
  -6  12   2      326.96      340.17     51.45 o 
  -5  12   2       39.07       22.01     43.73 o 
  -4  12   2      133.67      189.50     47.78 o 
  -3  12   2    22253.49    22058.26    373.23 o 
  -2  12   2      999.15      927.78     53.34 o 
  -1  12   2     2576.26     2813.07     61.55 o 
   0  12   2     7436.55     7048.62     76.71 o 
   1  12   2     4307.35     4005.32     65.26 o 
   2  12   2      190.35      162.70     46.66 o 
   3  12   2     9867.49     9628.54     85.11 o 
   4  12   2     6805.85     6886.62     77.33 o 
   5  12   2    12331.46    12788.74    128.75 o 
   6  12   2      296.84      289.63     48.17 o 
   7  12   2    12679.28    12177.38    254.12 o 
   8  12   2       58.59       60.05     60.43 o 
   9  12   2      959.78     1115.51    109.08 o 
  10  12   2      808.70      741.60    103.68 o 
  11  12   2     1533.33     1331.05    108.12 o 
  12  12   2       16.16       14.88    111.34 o 
  13  12   2      355.51      271.74    129.59 o 
 -13  13   2      196.10      265.10     92.14 o 
 -12  13   2      382.62      407.42     73.63 o 
 -11  13   2     1746.02     1778.92     81.44 o 
 -10  13   2     1639.25     1694.32     80.50 o 
  -9  13   2      844.28      716.27     66.23 o 
  -8  13   2      399.49      452.22     60.24 o 
  -7  13   2       11.64       11.37     42.87 o 
  -6  13   2      826.69      783.79     60.64 o 
  -5  13   2      247.92      231.52     54.74 o 
  -4  13   2     5732.26     6037.73     84.16 o 
  -3  13   2     3189.56     3110.37     82.35 o 
  -2  13   2     4474.72     4547.41     75.36 o 
  -1  13   2    17747.27    17202.60    152.63 o 
   0  13   2     3254.95     2895.45     56.03 o 
   1  13   2     5820.49     6094.42     71.46 o 
   2  13   2      222.40      171.65     46.08 o 
   3  13   2    11099.54    11106.88     88.82 o 
   4  13   2     2184.83     1889.27     48.92 o 
   5  13   2    24855.45    26560.17    246.38 o 
   6  13   2      811.48      776.68     50.40 o 
   7  13   2      689.96      612.43     46.81 o 
   8  13   2        0.18       66.63     46.42 o 
   9  13   2       54.32      208.92     70.32 o 
  10  13   2     3066.31     2837.18     96.29 o 
  11  13   2      148.42      258.19     99.43 o 
  12  13   2      380.45      365.39    125.34 o 
  13  13   2     3055.07     2630.33    147.86 o 
 -13  14   2     1158.22     1083.07     94.52 o 
 -12  14   2      376.43      308.82     83.17 o 
 -11  14   2     2532.41     2589.79     86.21 o 
 -10  14   2      737.43      681.38     63.18 o 
  -9  14   2     1583.16     1633.91     82.16 o 
  -8  14   2     2397.97     2227.97    113.04 o 
  -7  14   2     1349.41     1212.52     56.34 o 
  -6  14   2      304.70      373.55     54.67 o 
  -5  14   2      300.55      255.70     53.08 o 
  -4  14   2    23162.63    25484.02    164.43 o 
  -3  14   2    17216.01    17060.78    172.24 o 
  -2  14   2    10261.48    10837.70    126.89 o 
  -1  14   2       14.95       61.88     41.10 o 
   0  14   2    10716.87    10213.92     84.57 o 
   1  14   2     6919.70     7567.14     74.75 o 
   2  14   2     2593.62     3129.47     57.22 o 
   3  14   2       46.03       37.14     40.45 o 
   4  14   2    23652.42    24485.95    287.87 o 
   5  14   2      126.69       92.40     42.46 o 
   6  14   2       30.76       13.88     40.51 o 
   7  14   2     3114.95     2882.42     55.14 o 
   8  14   2      596.57      576.03     61.59 o 
   9  14   2     2134.82     1667.14    113.14 o 
  10  14   2       33.26       99.23     98.13 o 
  11  14   2       42.77       55.07     98.22 o 
  12  14   2       51.88       33.91    125.75 o 
 -13  15   2      914.61     1074.51    108.67 o 
 -12  15   2     2255.09     2514.52     87.50 o 
 -11  15   2     1495.28     1420.07     69.32 o 
 -10  15   2      121.99      165.55     71.97 o 
  -9  15   2       29.16       32.12     60.03 o 
  -8  15   2        2.76        8.74     47.99 o 
  -7  15   2        6.76        2.16     41.75 o 
  -6  15   2       43.99       65.73     44.09 o 
  -5  15   2      814.85      891.47     48.13 o 
  -4  15   2     5901.18     6118.09     76.59 o 
  -3  15   2     6679.01     7282.18    124.67 o 
  -2  15   2    24434.53    25909.13    277.31 o 
  -1  15   2     2725.08     2742.27    101.67 o 
   0  15   2     2854.38     2683.83     49.64 o 
   1  15   2      399.15      350.29     48.29 o 
   2  15   2     2729.03     2307.54     55.18 o 
   3  15   2     3433.37     4025.60     61.27 o 
   4  15   2       27.68       -2.95     39.14 o 
   5  15   2     1100.55     1144.75     50.26 o 
   6  15   2     7125.28     7209.13     76.45 o 
   7  15   2     2832.42     2711.22     57.98 o 
   8  15   2     2008.81     1986.21    129.50 o 
   9  15   2        1.32      -45.94     73.91 o 
  10  15   2       60.81      -19.03     71.06 o 
  11  15   2      191.79      254.05     97.68 o 
  12  15   2     3242.01     3151.60    144.76 o 
 -12  16   2      317.81      284.91     91.07 o 
 -11  16   2      230.92       68.96    100.23 o 
 -10  16   2     8990.74     9203.01    494.85 o 
  -9  16   2     6984.26     7423.68    103.44 o 
  -8  16   2     5994.23     5557.89    104.20 o 
  -7  16   2     2918.09     3041.71     63.62 o 
  -6  16   2      156.28      224.70     43.10 o 
  -5  16   2     2435.89     2511.89     54.22 o 
  -4  16   2     1577.36     1708.42     58.53 o 
  -3  16   2    10075.69     9535.68    142.53 o 
  -2  16   2    16667.78    16038.25    111.84 o 
  -1  16   2      767.92      792.09     44.20 o 
   0  16   2       79.46       20.58     44.30 o 
   1  16   2     4284.35     4224.15     58.01 o 
   2  16   2     2648.30     2772.15     52.39 o 
   3  16   2     1021.53     1247.38     45.31 o 
   4  16   2     1964.85     1779.24     51.37 o 
   5  16   2     6991.15     6739.15     69.76 o 
   6  16   2     7173.43     6741.30     81.67 o 
   7  16   2     9377.37     8990.66     78.80 o 
   8  16   2     3083.79     3152.24    100.86 o 
   9  16   2       54.26       33.82     71.99 o 
  10  16   2      127.42      121.52     97.77 o 
  11  16   2      495.92      298.79    102.89 o 
  12  16   2     1080.77      946.05     98.24 o 
 -12  17   2      748.23      771.07     87.80 o 
 -11  17   2     4062.31     3391.84    199.14 o 
 -10  17   2      176.32      142.61     61.78 o 
  -9  17   2     4026.61     3632.75    209.74 o 
  -8  17   2      401.57      424.75     57.45 o 
  -7  17   2       90.31       86.86     53.04 o 
  -6  17   2     6562.83     6441.30     75.92 o 
  -5  17   2     2746.66     2815.81     61.47 o 
  -4  17   2     4951.97     5009.31     72.17 o 
  -3  17   2     1405.88     1366.40     56.83 o 
  -2  17   2     1204.57     1252.92     45.94 o 
  -1  17   2     9241.48     9791.33    114.47 o 
   0  17   2       47.33       68.52     36.05 o 
   1  17   2     1045.47     1046.40     44.24 o 
   2  17   2      338.09      293.03     40.33 o 
   3  17   2      278.33      313.06     39.04 o 
   4  17   2      833.74      906.45     46.67 o 
   5  17   2    15467.43    16500.54    176.25 o 
   6  17   2       16.87      -24.82     40.43 o 
   7  17   2     5384.36     4962.37     66.70 o 
   8  17   2      199.18      225.74     62.19 o 
   9  17   2     1524.16     1845.64     80.35 o 
  10  17   2       93.68       82.24     71.24 o 
  11  17   2     1729.88     1751.33    112.67 o 
  12  17   2      903.30      902.01    131.51 o 
 -12  18   2       56.03      125.12     73.20 o 
 -11  18   2     2565.92     2375.46     85.77 o 
 -10  18   2     3401.75     3583.10    175.36 o 
  -9  18   2     3721.61     4014.00    255.22 o 
  -8  18   2      310.07      325.56     63.88 o 
  -7  18   2      328.37      208.35     53.23 o 
  -6  18   2     5367.64     5111.45     96.79 o 
  -5  18   2     3458.12     3357.40     61.48 o 
  -4  18   2     4918.54     5319.38    114.90 o 
  -3  18   2    28598.83    29865.73    418.42 o 
  -2  18   2     2515.41     2932.39     54.82 o 
  -1  18   2       12.46       25.03     38.23 o 
   0  18   2       57.59       85.25     38.83 o 
   1  18   2       24.60       12.02     38.89 o 
   2  18   2       42.44       37.99     32.26 o 
   3  18   2       25.92       81.31     37.93 o 
   4  18   2     2578.59     2635.80     53.61 o 
   5  18   2      647.40      636.87     47.64 o 
   6  18   2       14.53       23.59     43.73 o 
   7  18   2    14506.54    15148.76    423.32 o 
   8  18   2     7898.75     8457.43    191.70 o 
   9  18   2      106.53       72.90     71.64 o 
  10  18   2      317.88      322.76     99.82 o 
  11  18   2     3084.63     3234.03    114.70 o 
  12  18   2     1191.24      920.05    134.98 o 
 -12  19   2     2220.32     2109.50    100.23 o 
 -11  19   2     3525.12     3851.50    106.75 o 
 -10  19   2      773.45      817.06     56.70 o 
  -9  19   2      455.03      442.51     62.53 o 
  -8  19   2    11293.78    12565.87    171.93 o 
  -7  19   2      272.09      238.14     65.42 o 
  -6  19   2      101.05       99.67     44.69 o 
  -5  19   2     1016.45     1035.42     58.80 o 
  -4  19   2     1337.19     1336.26     55.52 o 
  -3  19   2      349.77      328.18     45.58 o 
  -2  19   2    11602.49    11880.99     81.66 o 
  -1  19   2     1571.45     1802.33     45.74 o 
   0  19   2      821.39      855.91     45.30 o 
   1  19   2     7647.49     7732.83     97.69 o 
   2  19   2      314.32      344.85     38.95 o 
   3  19   2     2640.15     2859.98     50.40 o 
   4  19   2       47.25        8.76     37.51 o 
   5  19   2     2568.88     2783.12     56.04 o 
   6  19   2    11213.20    11003.86     97.17 o 
   7  19   2       77.16       77.64     50.66 o 
   8  19   2     3987.33     4529.59     77.06 o 
   9  19   2      442.37      417.61     74.23 o 
  10  19   2      109.73       96.75    101.46 o 
  11  19   2       19.15      -82.32    126.40 o 
 -11  20   2      966.08      917.29     95.19 o 
 -10  20   2     7230.69     7077.10    125.94 o 
  -9  20   2     2108.10     2026.83     70.65 o 
  -8  20   2     1253.71     1291.69    103.62 o 
  -7  20   2      129.38       56.66     54.70 o 
  -6  20   2     2140.69     2128.12     55.12 o 
  -5  20   2     1114.42     1180.73     48.78 o 
  -4  20   2     9845.42    10185.29    234.21 o 
  -3  20   2      123.62       64.67     34.59 o 
  -2  20   2     3495.11     3395.52     70.41 o 
  -1  20   2      359.31      342.20     39.53 o 
   0  20   2      579.00      611.31     35.20 o 
   1  20   2      645.96      703.23     37.46 o 
   2  20   2        4.00        0.86     37.03 o 
   3  20   2      923.02      895.05     36.90 o 
   4  20   2     4830.76     4984.43     61.46 o 
   5  20   2     1438.96     1557.47     47.54 o 
   6  20   2     3161.62     3133.56    100.75 o 
   7  20   2        5.34        7.52     49.74 o 
   8  20   2     4169.00     4508.03     87.84 o 
   9  20   2      774.99      915.95    108.20 o 
  10  20   2     3917.89     3564.06    102.56 o 
  11  20   2     2028.95     1571.66    105.94 o 
 -11  21   2     1327.55      965.88     96.96 o 
 -10  21   2      996.59      762.35     57.78 o 
  -9  21   2      108.15      144.33    115.88 o 
  -8  21   2     3809.80     3987.98    100.94 o 
  -7  21   2     1429.35     1456.26     61.51 o 
  -6  21   2      186.02      207.09     47.56 o 
  -5  21   2     7209.42     6640.90     77.42 o 
  -4  21   2     1468.83     1395.09     46.21 o 
  -3  21   2     1102.18     1255.67     43.43 o 
  -2  21   2     1922.02     1893.23     42.85 o 
  -1  21   2     2126.00     2146.76     47.19 o 
   0  21   2      204.43      247.53     38.35 o 
   1  21   2      162.16      155.33     37.85 o 
   2  21   2       28.76        5.39     37.01 o 
   3  21   2      121.19       96.24     41.73 o 
   4  21   2      378.99      358.53     43.55 o 
   5  21   2     7914.04     8189.62     86.09 o 
   6  21   2     2785.17     2787.58     61.76 o 
   7  21   2        1.14       -8.90     45.41 o 
   8  21   2     2309.12     2273.22     60.58 o 
   9  21   2     2390.10     2350.84     89.51 o 
  10  21   2      114.94      -65.52    127.89 o 
  11  21   2     1596.78     1372.52    135.87 o 
 -11  22   2     2037.40     1942.23    250.07 o 
 -10  22   2       28.87        3.57     73.51 o 
  -9  22   2     2793.44     2801.00     75.83 o 
  -8  22   2      506.00      635.89     66.36 o 
  -7  22   2     1955.66     2166.56     94.53 o 
  -6  22   2      431.72      454.21     52.98 o 
  -5  22   2       47.32       10.20     43.27 o 
  -4  22   2      387.11      301.44     42.71 o 
  -3  22   2     5864.19     6155.75     74.17 o 
  -2  22   2     5104.09     5060.73     64.57 o 
  -1  22   2      925.12      771.49     40.49 o 
   0  22   2      665.94      614.67     39.16 o 
   1  22   2     1961.32     1921.15     54.42 o 
   2  22   2       62.33       55.70     38.03 o 
   3  22   2     5803.48     5300.79    111.19 o 
   4  22   2       87.09      119.91     34.49 o 
   5  22   2      854.42     1035.41     57.92 o 
   6  22   2      716.79      729.97     45.19 o 
   7  22   2     1893.97     1955.57     57.52 o 
   8  22   2       30.25       56.75     47.26 o 
   9  22   2      145.07       26.90     65.43 o 
  10  22   2      250.52       41.68    126.61 o 
 -10  23   2      127.00      213.36     63.81 o 
  -9  23   2      165.35      157.46     61.90 o 
  -8  23   2     1717.55     2000.71     76.85 o 
  -7  23   2     1709.24     1727.73     59.07 o 
  -6  23   2     1340.93     1301.44     58.98 o 
  -5  23   2     8065.84     8450.47    178.48 o 
  -4  23   2      423.17      402.47     50.75 o 
  -3  23   2     1013.02      919.53     42.33 o 
  -2  23   2        7.60       -4.50     37.89 o 
  -1  23   2     7579.25     7349.96     64.36 o 
   0  23   2      210.37      234.03     34.32 o 
   1  23   2     1264.91     1247.50     46.21 o 
   2  23   2     4061.11     4245.23     87.46 o 
   3  23   2      334.55      272.04     42.49 o 
   4  23   2     1543.77     1475.94     52.21 o 
   5  23   2     7444.82     8148.39     73.50 o 
   6  23   2       83.35       57.53     41.73 o 
   7  23   2     2436.65     2429.53     77.24 o 
   8  23   2      836.93      860.36     47.35 o 
   9  23   2     2041.31     1707.83    116.14 o 
  10  23   2      134.57      112.09     88.62 o 
 -10  24   2      802.69      840.88     92.85 o 
  -9  24   2      111.63       87.19     51.76 o 
  -8  24   2      208.88      129.33     53.90 o 
  -7  24   2      111.39      155.32     54.39 o 
  -6  24   2     1280.46     1361.90     61.02 o 
  -5  24   2       15.77      -21.58     51.46 o 
  -4  24   2     6565.89     7142.35    157.37 o 
  -3  24   2     5106.35     5018.99     64.69 o 
  -2  24   2    10127.85     9568.63    149.99 o 
  -1  24   2      611.98      618.53     37.51 o 
   0  24   2     4398.90     4427.19     57.58 o 
   1  24   2       44.72       34.33     33.88 o 
   2  24   2      652.32      588.15     36.63 o 
   3  24   2       76.94      120.35     42.64 o 
   4  24   2    11648.93    12636.96     91.92 o 
   5  24   2     2613.50     3084.99     64.14 o 
   6  24   2      215.78      230.67     51.67 o 
   7  24   2      674.12      811.33     47.97 o 
   8  24   2     1540.82     1540.65     55.92 o 
   9  24   2      194.86      149.69     82.02 o 
  10  24   2      327.45      284.95    124.87 o 
 -10  25   2      141.35      205.37    111.35 o 
  -9  25   2       25.33      -22.73     80.23 o 
  -8  25   2       72.74       80.68     50.91 o 
  -7  25   2      507.70      516.66     49.55 o 
  -6  25   2       20.64        6.51     50.85 o 
  -5  25   2      754.98      661.97     53.67 o 
  -4  25   2      898.25      801.69     63.79 o 
  -3  25   2      163.22      135.90     53.53 o 
  -2  25   2    15602.69    17132.29    223.98 o 
  -1  25   2      852.46      812.70     49.67 o 
   0  25   2     2697.26     2505.59     43.69 o 
   1  25   2        7.58        5.91     37.79 o 
   2  25   2     5168.49     5710.05     68.74 o 
   3  25   2        4.54        4.48     41.96 o 
   4  25   2      276.89      286.48     43.47 o 
   5  25   2      427.52      550.52     47.38 o 
   6  25   2    10471.41    11062.87    205.34 o 
   7  25   2        6.83       43.95     40.27 o 
   8  25   2       16.42      -13.26     45.34 o 
   9  25   2       20.69       54.65     66.36 o 
  -9  26   2      469.18      443.93     70.77 o 
  -8  26   2       10.51       23.65     53.17 o 
  -7  26   2     1997.18     1999.86     89.02 o 
  -6  26   2      159.02      217.83     82.38 o 
  -5  26   2      361.72      480.45     52.34 o 
  -4  26   2     5468.05     5430.94     72.21 o 
  -3  26   2     5693.69     6035.17    131.11 o 
  -2  26   2    10625.81    12082.64    194.65 o 
  -1  26   2       86.39      192.25     52.99 o 
   0  26   2     2895.05     3076.52     60.86 o 
   1  26   2     6554.87     6857.87    115.44 o 
   2  26   2        9.93       15.99     41.55 o 
   3  26   2     4115.44     3805.12     58.16 o 
   4  26   2      684.82      761.67     44.60 o 
   5  26   2     3370.32     3598.40     55.43 o 
   6  26   2     2221.45     2138.70     55.95 o 
   7  26   2      187.14      146.39     42.56 o 
   8  26   2       12.88       65.15     63.78 o 
   9  26   2      222.20      254.61     67.98 o 
  -9  27   2      386.26      313.32     70.23 o 
  -8  27   2      681.65      693.93     69.63 o 
  -7  27   2      117.37      151.44     53.25 o 
  -6  27   2       94.73      127.35     46.20 o 
  -5  27   2     2011.44     2103.16     68.05 o 
  -4  27   2      731.53      779.77    128.93 o 
  -3  27   2       46.76       95.07     41.75 o 
  -2  27   2     1246.04     1365.64     55.91 o 
  -1  27   2    13818.18    14476.02    230.76 o 
   0  27   2      165.21      177.21     41.99 o 
   1  27   2      419.08      418.08     44.05 o 
   2  27   2      463.00      567.05     47.31 o 
   3  27   2       14.65       54.26     44.34 o 
   4  27   2       15.62       24.83     45.54 o 
   5  27   2     8704.26     8818.63    208.80 o 
   6  27   2       15.54       41.69     50.21 o 
   7  27   2     2079.73     1756.40     55.68 o 
   8  27   2       60.90        3.21     57.91 o 
   9  27   2       49.13       59.41     80.38 o 
  -8  28   2      171.18      341.50     74.52 o 
  -7  28   2      103.62      238.66     71.15 o 
  -6  28   2     1704.61     1607.68     61.97 o 
  -5  28   2     1467.15     1519.21     69.32 o 
  -4  28   2     5083.19     5212.95    186.30 o 
  -3  28   2    10193.93    10027.86    113.89 o 
  -2  28   2       29.47       44.77     50.67 o 
  -1  28   2      308.10      224.53     51.62 o 
   0  28   2        1.32       24.18     50.28 o 
   1  28   2     2051.26     2213.86     57.68 o 
   2  28   2     1768.41     1971.49     51.28 o 
   3  28   2     1390.94     1426.40     55.06 o 
   4  28   2     2520.98     2472.09     54.61 o 
   5  28   2        0.94      -34.57     50.71 o 
   6  28   2     1570.81     1482.87     57.02 o 
   7  28   2     2642.73     2965.99     69.65 o 
   8  28   2     3173.05     3503.16     80.91 o 
  -8  29   2     2549.65     2437.03    105.64 o 
  -7  29   2        3.63       55.85     73.45 o 
  -6  29   2      115.19      169.36     62.90 o 
  -5  29   2       24.29       81.70     58.34 o 
  -4  29   2     2193.94     2035.47     67.90 o 
  -3  29   2     4418.88     4267.77     75.00 o 
  -2  29   2     4188.13     4524.08     80.27 o 
  -1  29   2       33.27       88.37     52.63 o 
   0  29   2      480.70      412.29     47.28 o 
   1  29   2      153.46      235.37     38.88 o 
   2  29   2     1819.10     1759.77     68.93 o 
   3  29   2      479.79      434.94     40.41 o 
   4  29   2      395.12      354.13     51.88 o 
   5  29   2     1069.16      912.27     49.28 o 
   6  29   2     4296.56     4263.51     69.31 o 
   7  29   2      149.49       73.66     53.07 o 
   8  29   2       75.22      129.12     78.62 o 
  -7  30   2      924.75      950.07    124.56 o 
  -6  30   2     1791.89     1824.07     71.53 o 
  -5  30   2     1157.88     1030.60     56.89 o 
  -4  30   2     1819.21     1546.71     59.17 o 
  -3  30   2        1.79       12.03     59.24 o 
  -2  30   2     2136.78     2510.02     51.10 o 
  -1  30   2      419.79      396.09     42.52 o 
   0  30   2       37.47       64.66     43.28 o 
   1  30   2     3266.73     3550.04     60.74 o 
   2  30   2       25.39      -38.57     38.57 o 
   3  30   2       27.42       86.45     44.01 o 
   4  30   2     2122.46     2100.67     72.92 o 
   5  30   2     1325.94     1281.20     71.33 o 
   6  30   2     1647.42     1773.82     72.44 o 
   7  30   2      622.43      698.31     59.15 o 
  -7  31   2     2049.97     1767.41    102.80 o 
  -6  31   2       40.76      -21.29     57.50 o 
  -5  31   2     5443.08     5711.76     96.38 o 
  -4  31   2     3964.83     3938.08    160.18 o 
  -3  31   2      206.20      142.03     50.34 o 
  -2  31   2       32.64        5.93     44.77 o 
  -1  31   2      591.68      525.75     46.98 o 
   0  31   2      955.57      825.51     44.29 o 
   1  31   2       90.77       38.60     38.65 o 
   2  31   2      222.98      217.43     50.90 o 
   3  31   2      626.08      532.05     51.39 o 
   4  31   2       90.91       47.95     48.03 o 
   5  31   2      429.23      393.84     58.11 o 
   6  31   2     2577.17     2518.70     85.64 o 
  -6  32   2      320.33      324.73     64.95 o 
  -5  32   2      410.33      402.23     85.79 o 
  -4  32   2       11.55       -6.06     73.83 o 
  -3  32   2     3362.26     3383.62    123.95 o 
  -2  32   2       13.02      -45.43     45.43 o 
  -1  32   2      224.78      142.19     46.00 o 
   0  32   2       11.79        4.09     49.68 o 
   1  32   2      144.43      163.77     45.29 o 
   2  32   2     1152.99      923.21     46.47 o 
   3  32   2      143.30      200.53     56.90 o 
   4  32   2      143.59      131.21     51.40 o 
   5  32   2      846.52      754.26     65.67 o 
   6  32   2       64.41       43.10     92.62 o 
  -5  33   2      322.82      257.37     65.14 o 
  -4  33   2      423.89      358.42     65.45 o 
  -3  33   2      262.76      277.42     65.65 o 
  -2  33   2       54.75       83.77     73.75 o 
  -1  33   2     1282.98     1157.02     64.62 o 
   0  33   2      337.06      447.40     57.32 o 
   1  33   2       28.84       13.86     56.56 o 
   2  33   2      958.43      973.99     66.11 o 
   3  33   2      456.16      379.54     58.59 o 
   4  33   2       26.88        5.51     63.34 o 
   5  33   2     2745.22     2463.61     86.70 o 
  -4  34   2     1765.47     1356.71     71.49 o 
  -3  34   2     4781.96     4805.02    229.87 o 
  -2  34   2     1796.19     1776.75     71.39 o 
  -1  34   2       54.85       44.78     56.31 o 
   0  34   2     1168.77     1195.31     56.95 o 
   1  34   2      112.45      112.23     52.01 o 
   2  34   2       25.62       14.32     56.16 o 
   3  34   2        0.12      -14.47     50.94 o 
   4  34   2     1393.19     1154.44    104.93 o 
  -2  35   2     3284.19     2928.40    106.97 o 
  -1  35   2      174.18      155.75     63.62 o 
   0  35   2     1045.52     1038.47     66.30 o 
   1  35   2      461.83      563.99     63.84 o 
   2  35   2        2.86      -14.11     62.52 o 
 -13   0   3    11500.82    11556.30    281.47 o 
 -11   0   3     6505.25     6642.91    138.96 o 
  -9   0   3     2649.13     2675.87     93.06 o 
  -7   0   3     1783.21     2417.94     92.40 o 
  -5   0   3     9840.67    10738.14    175.20 o 
  -3   0   3    15827.59    12742.23    164.98 o 
  -1   0   3     3506.02     2803.35     84.88 o 
   1   0   3    18293.49    15507.65    257.84 o 
   7   0   3     1546.97     1533.04    105.82 o 
   9   0   3      885.19      921.59    110.38 o 
  11   0   3     2785.53     2467.16     96.77 o 
  13   0   3      184.33      164.56    104.53 o 
 -14   1   3      992.68     1008.84    182.68 o 
 -13   1   3       15.15       29.36     73.83 o 
 -12   1   3     1073.80     1021.46     69.24 o 
 -11   1   3      663.69      622.10     65.15 o 
 -10   1   3      362.98      346.53     52.07 o 
  -9   1   3       57.41       48.95     49.09 o 
  -8   1   3        4.03       -3.99     46.74 o 
  -7   1   3      709.33      673.03     56.35 o 
  -6   1   3      407.31      504.96     56.12 o 
  -5   1   3    14545.64    15923.86    126.57 o 
  -4   1   3    10006.21     9983.60    106.33 o 
  -3   1   3      184.00      172.11     38.85 o 
  -2   1   3     3324.82     2601.08     77.37 o 
  -1   1   3    77630.80    85757.28    945.21 o 
   0   1   3      187.41      111.38     50.41 o 
   1   1   3     4525.53     3829.96     81.55 o 
   2   1   3    70078.45    72631.42    571.03 o 
   4   1   3     7315.72     7982.18    188.63 o 
   6   1   3     2646.22     2351.73     83.81 o 
   7   1   3       38.83      130.91     66.49 o 
   8   1   3      274.20      191.04     65.43 o 
   9   1   3      161.58      120.22     54.88 o 
  10   1   3      252.03      230.78     67.60 o 
  11   1   3       68.05       59.13     67.06 o 
  12   1   3      221.96      289.28     64.23 o 
  13   1   3     4392.47     4547.80    101.40 o 
 -14   2   3      219.01      203.31    167.83 o 
 -13   2   3     1838.23     1775.34    103.20 o 
 -12   2   3     3659.81     3809.00    100.42 o 
 -11   2   3     4388.01     4356.38     89.54 o 
 -10   2   3     3412.82     3447.66     74.63 o 
  -9   2   3      153.41      138.60     52.53 o 
  -8   2   3       44.81       12.59     49.26 o 
  -7   2   3        4.51       45.85     49.34 o 
  -6   2   3     2748.89     2467.69     66.98 o 
  -5   2   3     8955.49     9161.15    110.26 o 
  -4   2   3      792.87      772.29     57.85 o 
  -3   2   3      223.49      110.89     38.05 o 
  -2   2   3    10276.56     8827.83     98.45 o 
  -1   2   3    21711.73    18842.54    161.44 o 
   0   2   3     6904.09     5705.10     97.54 o 
   1   2   3    56424.57    54478.17    998.47 o 
   2   2   3     1029.52      722.09     67.40 o 
   3   2   3      319.95      316.05     88.15 o 
   4   2   3    30030.92    31184.39    350.63 o 
   5   2   3     5435.66     5440.45    207.21 o 
   6   2   3      708.61      565.00     69.96 o 
   7   2   3     1821.33     2227.02     68.90 o 
   8   2   3      205.61      210.11     52.61 o 
   9   2   3     1082.13      989.54     62.00 o 
  10   2   3      559.12      611.89     70.90 o 
  11   2   3      694.36      795.71     70.80 o 
  12   2   3     4007.98     4605.74    104.86 o 
  13   2   3        4.90       28.97     94.17 o 
 -14   3   3      709.56      752.39    153.03 o 
 -13   3   3       94.78       62.62     83.86 o 
 -12   3   3     1379.16     1380.44     82.02 o 
 -11   3   3     1065.83      951.48     68.93 o 
 -10   3   3       95.20       79.77     52.81 o 
  -9   3   3     1336.88     1395.60     58.28 o 
  -8   3   3     5230.56     5474.84     93.81 o 
  -7   3   3       78.80      133.29     49.84 o 
  -6   3   3      499.33      464.96     49.64 o 
  -5   3   3    11132.17    12344.14    119.71 o 
  -4   3   3    21400.37    21627.58    187.93 o 
  -3   3   3     6496.27     5810.41     87.10 o 
  -2   3   3     2536.11     1980.94     59.78 o 
  -1   3   3     8470.61     7707.08    102.69 o 
   0   3   3     1885.94     1632.40     77.66 o 
   1   3   3    61970.35    63460.03   1562.16 o 
   2   3   3    53868.55    51200.04    366.76 o 
   3   3   3     2020.75     1617.75    137.56 o 
   4   3   3       16.77       90.83    103.58 o 
   5   3   3     5414.67     6234.69    196.97 o 
   6   3   3    12389.40    13092.94    445.40 o 
   7   3   3     5364.77     5354.17    133.47 o 
   8   3   3      341.82      325.79     54.06 o 
   9   3   3     3531.03     4114.58     84.79 o 
  10   3   3     4232.37     4342.34     98.76 o 
  11   3   3       56.32       43.21     65.01 o 
  12   3   3     6726.98     6582.81    140.99 o 
  13   3   3       10.88      -15.12    105.36 o 
 -14   4   3        0.73       21.65    104.80 o 
 -13   4   3       89.22      140.44     75.11 o 
 -12   4   3       73.75       37.85     86.79 o 
 -11   4   3       89.12      150.08     81.43 o 
 -10   4   3     2966.70     2727.36     81.82 o 
  -9   4   3     4629.26     4862.34     79.81 o 
  -8   4   3      132.83       81.70     48.07 o 
  -7   4   3     1373.38     1230.24     58.50 o 
  -6   4   3     7178.23     8169.77     94.51 o 
  -5   4   3      423.03      583.20     54.16 o 
  -4   4   3     5172.23     5538.33     94.32 o 
  -3   4   3    13908.62    12216.91    165.62 o 
  -2   4   3    20436.42    17147.19    144.81 o 
  -1   4   3     1514.21     1315.99     66.94 o 
   0   4   3      115.50       67.66     60.91 o 
   1   4   3    15487.91    12165.75    393.13 o 
   2   4   3    18086.93    16379.65    292.09 o 
   3   4   3    15311.62    15917.84    186.93 o 
   4   4   3    12387.67    12659.62    152.95 o 
   5   4   3    29886.53    31712.28    810.42 o 
   6   4   3     1033.73     1016.16     73.95 o 
   7   4   3     3021.70     2811.90     76.89 o 
   8   4   3     1552.04     1519.14     66.40 o 
   9   4   3       34.49       17.24     56.08 o 
  10   4   3     2271.08     2186.34     85.10 o 
  11   4   3     1048.03      941.06     74.75 o 
  12   4   3     1538.71     1550.53     92.11 o 
  13   4   3      562.36      637.74    146.72 o 
 -14   5   3       19.21       10.80     94.39 o 
 -13   5   3      178.17      183.90     83.14 o 
 -12   5   3     2257.11     2379.69     88.80 o 
 -11   5   3    18999.09    20246.03    167.32 o 
 -10   5   3      241.00      355.71     69.79 o 
  -9   5   3     2307.19     2265.41     75.45 o 
  -8   5   3       49.75      103.62     56.44 o 
  -7   5   3     8390.31     8230.40    130.97 o 
  -6   5   3     9337.69    10288.26    111.73 o 
  -5   5   3     6863.47     7285.08    139.22 o 
  -4   5   3       19.04       29.86     56.99 o 
  -3   5   3     1598.46     1365.48     64.82 o 
  -2   5   3     2909.71     2357.77     88.68 o 
  -1   5   3    10468.32     9174.36    130.64 o 
   0   5   3      851.83      630.37     57.30 o 
   1   5   3        6.76       23.89     55.83 o 
   2   5   3     1764.81     1657.51     84.19 o 
   3   5   3     5722.24     5981.19     93.50 o 
   4   5   3      668.55      690.52     73.51 o 
   5   5   3    31097.17    34288.68    224.23 o 
   6   5   3       80.56       31.55     69.37 o 
   7   5   3       13.37       65.89     65.38 o 
   8   5   3      109.54       74.10     46.02 o 
   9   5   3     3398.78     3263.75     81.55 o 
  10   5   3        5.53        5.84     72.14 o 
  11   5   3     1390.53     1431.95     86.20 o 
  12   5   3       10.91       41.49     95.44 o 
  13   5   3    10636.23    10759.31    201.88 o 
 -14   6   3      506.24      496.35     88.73 o 
 -13   6   3     1102.74      970.47     96.65 o 
 -12   6   3      883.43      726.84     90.41 o 
 -11   6   3     3865.63     3762.85    191.26 o 
 -10   6   3     6028.21     6167.70    109.22 o 
  -9   6   3    10377.86    10647.68    115.65 o 
  -8   6   3      394.85      426.40     57.35 o 
  -7   6   3     2478.02     2796.86     73.80 o 
  -6   6   3     3827.96     3782.49     70.31 o 
  -5   6   3     9381.09     9178.02    105.72 o 
  -4   6   3    13546.93    14625.70    241.84 o 
  -3   6   3    14417.14    13362.11    314.08 o 
  -2   6   3     2771.70     2731.77    147.93 o 
  -1   6   3    25044.63    22075.30    326.96 o 
   0   6   3    14150.04    11681.77    181.79 o 
   1   6   3     2239.45     1824.79     69.93 o 
   2   6   3      798.25      790.60     86.73 o 
   3   6   3      722.04      833.77     64.43 o 
   4   6   3     9191.96     9220.14    188.89 o 
   5   6   3    15288.70    15532.75    224.59 o 
   6   6   3      842.35      941.29     77.59 o 
   7   6   3     2734.93     2604.17     86.56 o 
   8   6   3     1008.93     1051.73     65.08 o 
   9   6   3     6440.64     6041.27    165.49 o 
  10   6   3     5586.03     5389.46    111.62 o 
  11   6   3     4432.77     4795.83    139.75 o 
  12   6   3      717.15      877.48    109.30 o 
  13   6   3      387.25      565.60    123.68 o 
 -14   7   3      525.39      460.66    131.00 o 
 -13   7   3      521.71      514.97     96.94 o 
 -12   7   3     5726.50     5698.66    107.09 o 
 -11   7   3       49.40       -3.84     73.20 o 
 -10   7   3     2590.75     2522.71     91.44 o 
  -9   7   3      550.82      535.63     64.44 o 
  -8   7   3     5708.33     5384.30     90.66 o 
  -7   7   3     2876.56     3121.19     74.48 o 
  -6   7   3      620.53      855.93     61.34 o 
  -5   7   3    14024.61    14464.17    156.96 o 
  -4   7   3    18782.22    18688.50    236.82 o 
  -3   7   3     6762.88     7011.22    107.27 o 
  -2   7   3       15.01       10.18     54.17 o 
  -1   7   3      153.64      124.36     43.22 o 
   0   7   3    14949.63    13922.44    179.97 o 
   1   7   3     3487.00     3763.10    109.10 o 
   2   7   3     6025.95     6062.62     90.67 o 
   3   7   3     7982.59     8076.02     98.83 o 
   4   7   3     1821.09     1960.09     69.84 o 
   5   7   3     3725.78     3752.25     99.11 o 
   6   7   3    21082.70    22846.82    450.24 o 
   7   7   3     2279.22     2134.96     83.41 o 
   8   7   3     1490.67     1616.17     69.89 o 
   9   7   3      239.95      221.28     62.84 o 
  10   7   3     2174.83     2370.18    110.79 o 
  11   7   3       18.22       42.87    100.90 o 
  12   7   3     4927.21     4854.45    141.36 o 
  13   7   3     1421.39     1283.27    153.62 o 
 -13   8   3      548.42      679.48    101.91 o 
 -12   8   3     1755.84     1596.75     83.93 o 
 -11   8   3       87.41       14.48     73.30 o 
 -10   8   3     3914.68     3911.93     95.77 o 
  -9   8   3     3027.27     3196.87     82.30 o 
  -8   8   3      243.83      273.86     46.30 o 
  -7   8   3     1966.26     2231.90     69.05 o 
  -6   8   3    14161.90    14221.49    120.99 o 
  -5   8   3       81.37       83.16     48.21 o 
  -4   8   3    11761.39    11911.98    246.78 o 
  -3   8   3      597.32      388.10     60.54 o 
  -2   8   3     9680.42     9199.33    118.60 o 
  -1   8   3      140.93      156.59     62.76 o 
   0   8   3      648.04      593.10     49.94 o 
   1   8   3      297.08      281.50     62.99 o 
   2   8   3     1886.15     1723.56     62.82 o 
   3   8   3     2868.74     2820.11     75.62 o 
   4   8   3    35713.89    37346.96    236.20 o 
   5   8   3      154.89      254.06     58.38 o 
   6   8   3       36.40       26.00     63.09 o 
   7   8   3      264.22      197.17     66.25 o 
   8   8   3      249.50      342.60     61.04 o 
   9   8   3     1293.83     1171.01     63.02 o 
  10   8   3      531.21      600.90    104.48 o 
  11   8   3      669.14      700.94    105.51 o 
  12   8   3     1040.21      961.89    108.79 o 
  13   8   3        1.07       39.91    120.85 o 
 -13   9   3     1152.99     1309.72     97.54 o 
 -12   9   3       36.13       19.00     73.20 o 
 -11   9   3     7301.88     7591.79    111.02 o 
 -10   9   3        3.65      -27.43     79.78 o 
  -9   9   3      401.13      401.69     62.04 o 
  -8   9   3        2.67       22.93     43.70 o 
  -7   9   3     2164.86     1960.34     61.55 o 
  -6   9   3      750.33      822.29     54.68 o 
  -5   9   3     8215.60     9160.11     96.66 o 
  -4   9   3     1404.05     1475.57     75.36 o 
  -3   9   3     5069.36     4374.29    145.17 o 
  -2   9   3    54747.72    64090.73   1008.05 o 
  -1   9   3     4672.35     4530.84     83.78 o 
   0   9   3     1458.86     1352.32     61.93 o 
   1   9   3     7007.26     7351.71     91.96 o 
   2   9   3      893.09      786.88     56.35 o 
   3   9   3    14436.05    15395.17    142.34 o 
   4   9   3    26744.77    28976.00    346.80 o 
   5   9   3    17001.74    17710.29    242.47 o 
   6   9   3     6986.84     6956.35    170.01 o 
   7   9   3      344.07      325.93     70.59 o 
   8   9   3       97.42      130.29     53.11 o 
   9   9   3       39.48       76.10     71.91 o 
  10   9   3      756.73      867.81    106.55 o 
  11   9   3      147.97      122.72    100.36 o 
  12   9   3     1968.34     1927.17    113.44 o 
  13   9   3     5332.13     5439.37    163.48 o 
 -13  10   3     7267.26     6804.95    128.31 o 
 -12  10   3       18.30       64.93     72.00 o 
 -11  10   3      234.08      224.79     74.04 o 
 -10  10   3      128.64      119.16     96.24 o 
  -9  10   3     2111.59     2218.69     74.01 o 
  -8  10   3      675.66      784.60     61.75 o 
  -7  10   3      719.36      752.21     47.57 o 
  -6  10   3      539.38      576.32     46.64 o 
  -5  10   3     1610.03     1612.70     56.91 o 
  -4  10   3     1049.99     1041.36     60.16 o 
  -3  10   3    18005.82    17926.25    123.52 o 
  -2  10   3     8764.72     8650.52     90.49 o 
  -1  10   3     1688.38     1347.75     53.58 o 
   0  10   3       21.45       15.25     50.17 o 
   1  10   3    15908.04    16388.40    133.47 o 
   2  10   3     2078.91     1974.12     61.84 o 
   3  10   3        4.31       24.35     54.89 o 
   4  10   3     6611.57     7450.28     96.81 o 
   5  10   3     6769.84     7025.11     96.49 o 
   6  10   3     3851.94     3921.59    135.25 o 
   7  10   3      425.65      434.14     68.48 o 
   8  10   3      588.43      524.36     71.61 o 
   9  10   3      167.40      105.45    105.26 o 
  10  10   3     1862.21     1960.54    113.00 o 
  11  10   3     4663.99     5032.50    135.40 o 
  12  10   3      808.12      719.78    105.71 o 
  13  10   3       78.15       43.43    125.02 o 
 -13  11   3      334.20      515.16     93.28 o 
 -12  11   3     6414.05     6344.66    215.10 o 
 -11  11   3      848.31      854.42     78.77 o 
 -10  11   3      422.60      448.27     63.32 o 
  -9  11   3       18.33       -7.15     59.48 o 
  -8  11   3      430.50      407.58     58.48 o 
  -7  11   3      491.68      559.58     51.76 o 
  -6  11   3      194.62      335.23     49.74 o 
  -5  11   3    13860.43    13704.93    110.82 o 
  -4  11   3     3673.71     3525.26     67.63 o 
  -3  11   3     1814.48     2272.28     59.85 o 
  -2  11   3     5351.87     5595.18     87.60 o 
  -1  11   3    12020.84    12571.96    146.42 o 
   0  11   3    13944.00    14065.98    172.59 o 
   1  11   3    10408.42    11102.65    114.71 o 
   2  11   3     6957.54     6949.92     84.57 o 
   3  11   3    37833.89    41523.70   1367.24 o 
   4  11   3    12533.81    13121.22    115.49 o 
   5  11   3     2239.25     2088.38     66.65 o 
   6  11   3     5549.83     5502.77     82.46 o 
   7  11   3     4825.20     4921.86    110.55 o 
   8  11   3      865.49      920.28     75.07 o 
   9  11   3       32.22       73.36    101.18 o 
  10  11   3     1224.12     1086.36    107.26 o 
  11  11   3     1146.15     1131.38    110.01 o 
  12  11   3      152.58       77.81    124.48 o 
  13  11   3     1778.83     1606.99    137.10 o 
 -13  12   3      270.77      240.83     92.17 o 
 -12  12   3     3402.98     3466.29    133.35 o 
 -11  12   3     1152.58     1111.17     67.40 o 
 -10  12   3     2622.08     2892.49     86.54 o 
  -9  12   3       26.65      -29.68     74.69 o 
  -8  12   3      910.91      973.11     59.45 o 
  -7  12   3      173.16      183.97     49.35 o 
  -6  12   3     5672.99     5609.55     74.16 o 
  -5  12   3      864.13      980.98     46.85 o 
  -4  12   3     1185.16      932.00     51.59 o 
  -3  12   3     1185.14     1360.02     55.04 o 
  -2  12   3    33317.64    34955.61    387.62 o 
  -1  12   3      695.40      612.69     45.18 o 
   0  12   3       85.71       22.02     46.72 o 
   1  12   3     4828.64     4731.51     73.78 o 
   2  12   3      470.76      411.06     49.34 o 
   3  12   3     1334.26     1398.67     63.65 o 
   4  12   3    55178.58    60008.10    653.55 o 
   5  12   3     3779.17     3703.32     69.64 o 
   6  12   3     3519.80     3252.62     76.60 o 
   7  12   3        1.67       28.09     66.74 o 
   8  12   3      710.97      643.81     72.90 o 
   9  12   3      821.20      983.36    106.74 o 
  10  12   3       89.46       65.05     99.33 o 
  11  12   3        0.12      -80.84     99.51 o 
  12  12   3     2332.25     2358.00    139.80 o 
 -13  13   3       15.78      -34.73     89.30 o 
 -12  13   3     5917.97     5389.66    110.44 o 
 -11  13   3      849.62      878.82    133.37 o 
 -10  13   3        0.42      -71.94     71.94 o 
  -9  13   3      376.79      405.38     75.18 o 
  -8  13   3       72.83      121.78     51.46 o 
  -7  13   3     1210.31     1382.63     54.97 o 
  -6  13   3      307.65      426.15     49.18 o 
  -5  13   3       52.58       54.78     43.42 o 
  -4  13   3     8033.57     7304.56    110.06 o 
  -3  13   3     3771.38     3868.76     67.57 o 
  -2  13   3    24483.53    26105.44    160.12 o 
  -1  13   3      489.84      452.67     44.19 o 
   0  13   3     4591.05     4550.86     74.59 o 
   1  13   3      289.71      352.45     48.29 o 
   2  13   3    39089.19    44249.18    218.03 o 
   3  13   3     6420.50     6533.36    208.10 o 
   4  13   3    10413.16    10695.80     98.57 o 
   5  13   3     7302.87     7597.42    114.89 o 
   6  13   3     6097.61     5678.73     85.77 o 
   7  13   3        8.83      -15.29     56.12 o 
   8  13   3        0.87       28.54     68.29 o 
   9  13   3      147.53      209.68    101.93 o 
  10  13   3     1426.72     1618.64    110.33 o 
  11  13   3       92.91       79.10     71.34 o 
  12  13   3      425.53      407.65    127.84 o 
 -13  14   3     3995.35     3440.50    110.20 o 
 -12  14   3       26.43        3.22     74.19 o 
 -11  14   3      295.85      158.63     73.90 o 
 -10  14   3     1677.79     1618.81     79.67 o 
  -9  14   3     3442.64     3830.34     90.05 o 
  -8  14   3      249.40      279.21     44.54 o 
  -7  14   3        5.51        5.19     46.27 o 
  -6  14   3      857.96      936.51     50.19 o 
  -5  14   3       41.74       50.04     52.22 o 
  -4  14   3       80.28       58.71     44.49 o 
  -3  14   3     8297.27     8179.72    110.46 o 
  -2  14   3     5826.77     5564.08    108.00 o 
  -1  14   3     4218.51     4470.32     70.48 o 
   0  14   3     2127.17     1784.16     53.41 o 
   1  14   3     6806.06     6087.75     81.87 o 
   2  14   3      789.72      856.38     47.43 o 
   3  14   3     8805.01     8653.67     91.23 o 
   4  14   3    11663.15    12125.28    104.18 o 
   5  14   3     4418.59     4526.45     77.81 o 
   6  14   3      412.05      441.38     57.98 o 
   7  14   3     1682.47     2040.18     68.61 o 
   8  14   3      625.69      679.93     82.59 o 
   9  14   3      389.21      271.96    102.61 o 
  10  14   3        9.62      -26.98    101.73 o 
  11  14   3      419.09      304.40    102.05 o 
  12  14   3      828.51      768.69    128.36 o 
 -12  15   3      912.09      995.93     85.74 o 
 -11  15   3     1571.51     1596.96     70.50 o 
 -10  15   3     3735.00     3810.57     81.38 o 
  -9  15   3      693.65      639.97     63.99 o 
  -8  15   3      185.59      175.97     49.93 o 
  -7  15   3     1943.96     1961.01     48.93 o 
  -6  15   3     4144.39     4103.24     79.59 o 
  -5  15   3    11194.92    11146.90    187.73 o 
  -4  15   3     7182.29     7507.73    106.07 o 
  -3  15   3     7294.55     7314.29     78.75 o 
  -2  15   3    16437.78    17122.03    145.10 o 
  -1  15   3     4185.50     3865.96     69.66 o 
   0  15   3     2355.67     2616.65     64.65 o 
   1  15   3       74.31      146.38     45.51 o 
   2  15   3      105.73       92.43     39.68 o 
   3  15   3    10528.84    11079.81     82.75 o 
   4  15   3     1885.54     1808.50     48.48 o 
   5  15   3     2515.24     2225.49     65.23 o 
   6  15   3     1208.44     1010.38     56.02 o 
   7  15   3      526.78      667.30     59.03 o 
   8  15   3       18.92       53.25     81.45 o 
   9  15   3      242.51      155.18     99.45 o 
  10  15   3      292.36      251.77     72.56 o 
  11  15   3      302.87      203.15    102.22 o 
  12  15   3       65.23       22.55    125.02 o 
 -12  16   3     1201.40     1315.25    156.36 o 
 -11  16   3     2947.79     3003.17     88.09 o 
 -10  16   3     1314.35     1234.62     78.99 o 
  -9  16   3      112.37       96.53     71.89 o 
  -8  16   3        5.08       11.84     61.15 o 
  -7  16   3      428.97      349.44     42.38 o 
  -6  16   3     1083.97     1239.38     57.66 o 
  -5  16   3     1267.00     1320.49     50.07 o 
  -4  16   3    10672.39    10833.10     88.98 o 
  -3  16   3    21362.54    23257.79    163.90 o 
  -2  16   3     3366.26     3047.40     60.51 o 
  -1  16   3     4902.82     5980.13     84.95 o 
   0  16   3      408.00      312.12     51.99 o 
   1  16   3      441.99      550.04     53.19 o 
   2  16   3      426.91      487.50     45.34 o 
   3  16   3      137.96       86.98     38.75 o 
   4  16   3     9935.54    10221.18    185.35 o 
   5  16   3     1841.33     1884.89     44.50 o 
   6  16   3       76.50       84.82     51.55 o 
   7  16   3      854.90      957.43     60.37 o 
   8  16   3     4228.95     4530.18    162.08 o 
   9  16   3      616.56      683.24    103.84 o 
  10  16   3      177.15      288.42     99.53 o 
  11  16   3     3173.91     3360.63    133.07 o 
  12  16   3      197.76       58.41    125.13 o 
 -12  17   3     3059.31     2842.86    105.67 o 
 -11  17   3      721.51      623.17    104.17 o 
 -10  17   3     1247.17     1082.10     66.00 o 
  -9  17   3      687.71      602.55     63.04 o 
  -8  17   3      124.58      149.78     60.65 o 
  -7  17   3       69.60       73.50     43.71 o 
  -6  17   3      185.97      135.25     40.63 o 
  -5  17   3     1594.61     1588.65     51.67 o 
  -4  17   3    13635.86    14176.88    109.80 o 
  -3  17   3      918.64      912.96     59.65 o 
  -2  17   3     3177.29     3210.25     68.85 o 
  -1  17   3      541.25      573.28     47.15 o 
   0  17   3     9868.59    10647.56    100.30 o 
   1  17   3      901.88      968.00     40.47 o 
   2  17   3     3252.76     3291.07     52.47 o 
   3  17   3     1112.47     1052.95     47.59 o 
   4  17   3      103.79      102.42     42.95 o 
   5  17   3     2586.86     2575.47     55.25 o 
   6  17   3    14969.35    14610.20    367.82 o 
   7  17   3     1732.69     1701.42    101.55 o 
   8  17   3     2219.10     2184.68     70.71 o 
   9  17   3       50.50       17.16     87.41 o 
  10  17   3      143.41      269.93    100.36 o 
  11  17   3     1492.69     1670.94    134.94 o 
  12  17   3     1909.78     1684.15    136.94 o 
 -12  18   3      998.59      814.57    105.91 o 
 -11  18   3      307.69      445.14     83.39 o 
 -10  18   3     3582.88     3449.74    231.39 o 
  -9  18   3     3246.67     3306.85    121.17 o 
  -8  18   3      256.30      374.62     52.78 o 
  -7  18   3      784.37      708.52     59.91 o 
  -6  18   3     7709.70     7620.64    259.64 o 
  -5  18   3     5509.30     5243.65     83.04 o 
  -4  18   3     7395.07     7285.71     76.19 o 
  -3  18   3     1757.86     1917.94     61.49 o 
  -2  18   3     6251.52     6256.09    145.70 o 
  -1  18   3      153.57      140.75     39.10 o 
   0  18   3     1289.42     1251.12     45.79 o 
   1  18   3     3441.43     3358.62     55.89 o 
   2  18   3      233.36      241.61     42.95 o 
   3  18   3      235.90      177.68     35.26 o 
   4  18   3     2200.84     2265.29     48.54 o 
   5  18   3     1920.43     2062.30     45.18 o 
   6  18   3       23.25       49.49     38.47 o 
   7  18   3     2796.00     3247.92     81.46 o 
   8  18   3      517.58      564.00     58.12 o 
   9  18   3      338.64      249.25     66.94 o 
  10  18   3     1619.47     1533.74    112.85 o 
  11  18   3      763.00      753.38     97.37 o 
 -12  19   3     2121.10     1990.89    163.13 o 
 -11  19   3     8301.39     8289.71    114.04 o 
 -10  19   3      460.01      456.42     61.14 o 
  -9  19   3        6.62       27.59     64.12 o 
  -8  19   3       89.30      101.87     59.82 o 
  -7  19   3     4806.59     5356.46     83.66 o 
  -6  19   3       36.15      136.48     48.03 o 
  -5  19   3    12336.91    12479.87     89.00 o 
  -4  19   3    10264.66    10184.76     87.51 o 
  -3  19   3     2936.59     2852.41     62.81 o 
  -2  19   3      552.82      542.79     51.26 o 
  -1  19   3     4012.60     3828.80     65.30 o 
   0  19   3      790.41      819.34     47.01 o 
   1  19   3     1337.26     1381.69     41.42 o 
   2  19   3      950.08      768.52     41.14 o 
   3  19   3       14.56       11.01     36.93 o 
   4  19   3     1208.11     1181.37     43.28 o 
   5  19   3     6802.61     6891.32     68.75 o 
   6  19   3     2337.97     2523.18     55.73 o 
   7  19   3      770.73      828.62     70.99 o 
   8  19   3      462.52      530.27     56.39 o 
   9  19   3     3524.79     3126.60    350.96 o 
  10  19   3      211.99       88.35    101.47 o 
  11  19   3     1201.27     1139.36    133.13 o 
 -11  20   3        8.03      -92.26     92.26 o 
 -10  20   3       56.01       30.95     81.73 o 
  -9  20   3     3809.65     3876.92    101.63 o 
  -8  20   3     1371.45     1622.64     62.77 o 
  -7  20   3       22.69       18.33     63.42 o 
  -6  20   3     1163.37     1196.95     54.92 o 
  -5  20   3      213.88      192.08     44.14 o 
  -4  20   3       62.86       14.29     38.38 o 
  -3  20   3    24687.71    24378.65    891.84 o 
  -2  20   3     2931.89     2798.41     60.78 o 
  -1  20   3      428.81      509.43     50.79 o 
   0  20   3      646.79      628.12     40.01 o 
   1  20   3      245.16      219.04     38.14 o 
   2  20   3      142.10       84.92     37.35 o 
   3  20   3      264.03      260.86     42.35 o 
   4  20   3       32.05       57.25     36.95 o 
   5  20   3     3606.68     3713.88     88.60 o 
   6  20   3      105.44      146.17     51.75 o 
   7  20   3     3027.22     3342.25     79.16 o 
   8  20   3      174.63      306.08     57.24 o 
   9  20   3      132.39       81.22     65.44 o 
  10  20   3     1014.64     1121.77     95.55 o 
  11  20   3     4785.05     3822.01    156.69 o 
 -11  21   3     4278.97     4030.37     95.11 o 
 -10  21   3     6008.73     5400.50     98.63 o 
  -9  21   3     1220.00     1473.99     84.75 o 
  -8  21   3      891.39     1016.50     67.94 o 
  -7  21   3       89.62      117.35     62.39 o 
  -6  21   3      652.53      580.40     63.28 o 
  -5  21   3     3167.16     3052.49     58.25 o 
  -4  21   3     5438.78     5208.74     70.01 o 
  -3  21   3      397.31      336.66     51.29 o 
  -2  21   3     1662.00     1531.88     55.28 o 
  -1  21   3       77.08      119.69     38.10 o 
   0  21   3      137.73      131.85     37.38 o 
   1  21   3       85.68       48.70     42.08 o 
   2  21   3       41.49      117.97     37.49 o 
   3  21   3     4725.24     5146.90     63.05 o 
   4  21   3      435.28      452.39     43.63 o 
   5  21   3     1472.63     1401.16     51.02 o 
   6  21   3      920.65      917.72     56.60 o 
   7  21   3      747.87      735.14     69.60 o 
   8  21   3     1253.65     1110.46     62.39 o 
   9  21   3     3717.30     3385.17    272.20 o 
  10  21   3     1291.58     1742.61    135.83 o 
  11  21   3      584.73      394.31     93.28 o 
 -11  22   3      586.21      549.57     93.21 o 
 -10  22   3     3549.72     3588.53    105.14 o 
  -9  22   3       20.70       59.68     60.49 o 
  -8  22   3     3371.77     3521.36    127.65 o 
  -7  22   3       36.71       35.83     61.74 o 
  -6  22   3     4700.71     4645.87     78.05 o 
  -5  22   3      254.28      312.91     48.51 o 
  -4  22   3      342.46      280.18     39.01 o 
  -3  22   3     3630.32     3573.51     64.00 o 
  -2  22   3     4564.01     4714.25     63.79 o 
  -1  22   3     3439.13     3435.92     54.97 o 
   0  22   3       42.95       50.27     37.43 o 
   1  22   3     1628.48     1601.94     44.59 o 
   2  22   3      117.57       62.17     37.47 o 
   3  22   3      687.72      615.58     39.50 o 
   4  22   3     8771.22     9149.07     88.59 o 
   5  22   3     1174.31     1123.93     50.85 o 
   6  22   3      120.93       84.69     51.35 o 
   7  22   3      442.07      512.19     64.79 o 
   8  22   3      308.00      279.31     68.29 o 
   9  22   3       51.35       17.91     69.79 o 
  10  22   3     3597.60     3356.78    145.64 o 
 -10  23   3      656.92      743.36     77.30 o 
  -9  23   3      682.30      568.64     54.78 o 
  -8  23   3        2.80       29.70     62.38 o 
  -7  23   3      145.85       93.75     59.09 o 
  -6  23   3     1089.30     1107.95     63.33 o 
  -5  23   3      420.09      607.87     61.99 o 
  -4  23   3     8389.06     8396.98    441.85 o 
  -3  23   3    12913.56    12197.54     88.88 o 
  -2  23   3     2171.50     2335.69     67.86 o 
  -1  23   3      595.27      669.32     45.83 o 
   0  23   3     2277.33     2204.99     59.11 o 
   1  23   3     4002.18     4068.54    120.55 o 
   2  23   3     2187.51     2111.46     50.03 o 
   3  23   3      114.25       77.53     41.97 o 
   4  23   3      896.29     1151.12     56.31 o 
   5  23   3      509.72      423.17     47.48 o 
   6  23   3     7405.60     8286.73    153.87 o 
   7  23   3      297.28      339.66     54.01 o 
   8  23   3       52.66       83.06     63.47 o 
   9  23   3      483.68      563.67     90.30 o 
  10  23   3       81.62      342.07    122.71 o 
 -10  24   3      212.98      211.56     91.02 o 
  -9  24   3      443.83      526.08     58.06 o 
  -8  24   3      209.87       96.38     62.62 o 
  -7  24   3      333.01      276.21     63.02 o 
  -6  24   3        5.47      -12.04     58.46 o 
  -5  24   3       55.06       69.73     59.08 o 
  -4  24   3     7110.02     7988.64    216.91 o 
  -3  24   3     8921.66     9031.48    339.47 o 
  -2  24   3       17.08       31.42     48.52 o 
  -1  24   3     2820.18     2741.48     92.71 o 
   0  24   3      233.52      215.12     32.64 o 
   1  24   3     8023.40     8042.07    191.68 o 
   2  24   3       45.74        3.98     37.89 o 
   3  24   3     5603.93     6347.41     66.53 o 
   4  24   3     4161.76     4158.06     97.05 o 
   5  24   3     2814.36     2758.71     65.59 o 
   6  24   3      570.20      492.00     52.88 o 
   7  24   3     1562.75     1520.17     60.54 o 
   8  24   3      133.62       85.52     59.86 o 
   9  24   3        4.17        9.60     83.24 o 
  10  24   3       78.50       91.85    123.73 o 
 -10  25   3       77.30      108.43     88.80 o 
  -9  25   3       57.45       -5.36     62.91 o 
  -8  25   3     1864.52     1944.11     80.85 o 
  -7  25   3       85.97       76.28     50.92 o 
  -6  25   3      799.93      876.91     57.46 o 
  -5  25   3      544.85      545.23     59.48 o 
  -4  25   3      863.15     1049.67     55.80 o 
  -3  25   3      442.03      554.33     54.78 o 
  -2  25   3        0.02       24.44     53.26 o 
  -1  25   3    19023.73    20995.51    239.55 o 
   0  25   3      358.39      194.64     47.78 o 
   1  25   3      960.53     1014.71     55.72 o 
   2  25   3     4671.10     4586.23     92.89 o 
   3  25   3    11296.47    12643.42    182.27 o 
   4  25   3       14.71      -10.14     45.52 o 
   5  25   3     3299.21     3458.31     63.14 o 
   6  25   3        2.16      -50.40     50.40 o 
   7  25   3     1545.93     1409.54     66.42 o 
   8  25   3      345.83      215.08     68.82 o 
   9  25   3        6.07       43.00     79.45 o 
  -9  26   3      138.90      132.98     64.08 o 
  -8  26   3        0.05      -32.88     71.46 o 
  -7  26   3       11.30      -28.98     52.57 o 
  -6  26   3      297.00      241.06     51.67 o 
  -5  26   3     1616.94     1497.80     65.02 o 
  -4  26   3       54.24       47.07     51.22 o 
  -3  26   3     4598.23     5113.07    143.40 o 
  -2  26   3     1069.55     1152.35     63.66 o 
  -1  26   3      585.39      550.57     54.70 o 
   0  26   3     4948.10     5399.84     63.06 o 
   1  26   3        4.66      -41.88     41.88 o 
   2  26   3        3.57       51.12     45.90 o 
   3  26   3     3406.83     3494.58    111.36 o 
   4  26   3     5209.34     5529.31     89.80 o 
   5  26   3     1261.22     1255.27     50.69 o 
   6  26   3      296.97      195.84     51.85 o 
   7  26   3     1296.90     1050.24     85.66 o 
   8  26   3      341.23      262.81     81.79 o 
   9  26   3      125.52      102.10     80.21 o 
  -9  27   3       62.54      129.17     77.55 o 
  -8  27   3       19.50       -2.46     59.41 o 
  -7  27   3       14.80       61.79     45.74 o 
  -6  27   3      976.88      976.41     54.91 o 
  -5  27   3      108.93      111.20     51.43 o 
  -4  27   3     3325.88     3679.14     66.25 o 
  -3  27   3      441.00      478.38     60.21 o 
  -2  27   3     1754.83     1809.87     65.08 o 
  -1  27   3       85.52      115.40     58.51 o 
   0  27   3     1067.47     1025.62     50.36 o 
   1  27   3      203.92      161.89     46.29 o 
   2  27   3      998.72     1110.93     70.19 o 
   3  27   3      289.75      283.95     66.76 o 
   4  27   3      101.38       46.27     51.23 o 
   5  27   3      897.33      993.97     48.75 o 
   6  27   3     3864.62     3973.94     75.78 o 
   7  27   3       29.40       15.61     73.57 o 
   8  27   3      362.09      416.24     77.24 o 
  -8  28   3      711.47      670.30     69.66 o 
  -7  28   3       26.99      -29.79     63.64 o 
  -6  28   3       18.11       53.86     50.31 o 
  -5  28   3        8.36      -26.33     58.19 o 
  -4  28   3      149.56      182.57     46.91 o 
  -3  28   3     1243.08     1152.53     60.93 o 
  -2  28   3     4751.89     4789.84    108.55 o 
  -1  28   3       54.35       28.41     51.20 o 
   0  28   3     2267.68     2144.56     65.85 o 
   1  28   3     1573.72     1637.16     66.15 o 
   2  28   3      241.71      235.28     63.78 o 
   3  28   3     2911.49     3125.15     99.85 o 
   4  28   3     5387.84     5175.78    116.07 o 
   5  28   3      696.04      705.10     52.87 o 
   6  28   3      139.73      158.38     42.06 o 
   7  28   3      932.52     1010.08     80.22 o 
   8  28   3      143.49      112.83     76.90 o 
  -8  29   3       10.65      -18.97     66.60 o 
  -7  29   3       83.07      106.57     63.84 o 
  -6  29   3       21.99       97.15     70.73 o 
  -5  29   3     1226.60     1123.46     56.87 o 
  -4  29   3     2821.73     2866.38     86.65 o 
  -3  29   3        5.52      -44.34     51.61 o 
  -2  29   3      532.67      596.65     60.68 o 
  -1  29   3     1319.20     1535.55     64.18 o 
   0  29   3      645.66      717.67     49.47 o 
   1  29   3       32.43       22.30     50.56 o 
   2  29   3      108.39      144.76     50.04 o 
   3  29   3      885.97     1038.01     45.43 o 
   4  29   3     1416.53     1486.26     59.27 o 
   5  29   3      702.07      780.49     48.38 o 
   6  29   3      467.85      435.90     60.08 o 
   7  29   3     1142.42     1293.53     81.19 o 
  -7  30   3       80.61      104.01     57.86 o 
  -6  30   3        2.60       82.91     73.17 o 
  -5  30   3      301.15      291.82     68.99 o 
  -4  30   3      772.44      688.25     61.81 o 
  -3  30   3     4726.83     4768.19     99.87 o 
  -2  30   3      245.57      273.15     51.89 o 
  -1  30   3      205.36      299.23     58.78 o 
   0  30   3     1656.17     1680.98     65.50 o 
   1  30   3      978.52      711.77     50.56 o 
   2  30   3       31.47        0.75     45.09 o 
   3  30   3     3125.94     3153.07    125.00 o 
   4  30   3      484.45      399.91     51.86 o 
   5  30   3     1401.87     1467.00     87.12 o 
   6  30   3      703.16      638.16     80.57 o 
   7  30   3     1188.90      959.81     97.16 o 
  -6  31   3      698.43      624.06     68.32 o 
  -5  31   3      336.73      268.61     58.69 o 
  -4  31   3      956.34     1016.48     75.57 o 
  -3  31   3      350.42      465.38     80.63 o 
  -2  31   3       66.11       79.58     50.71 o 
  -1  31   3      648.23      456.51     48.85 o 
   0  31   3        2.05      -22.32     45.15 o 
   1  31   3       12.37       64.58     58.01 o 
   2  31   3      614.98      654.83     47.34 o 
   3  31   3      291.38      264.95     42.44 o 
   4  31   3       19.21      -21.28     63.01 o 
   5  31   3     1560.76     1602.53     61.95 o 
   6  31   3     1777.48     2057.07     81.93 o 
  -6  32   3     2266.39     2260.22    103.79 o 
  -5  32   3      502.78      572.71     86.07 o 
  -4  32   3     1123.30     1122.34     68.35 o 
  -3  32   3      589.49      707.55     75.47 o 
  -2  32   3     1040.61     1043.83     82.24 o 
  -1  32   3       41.75       44.06     58.53 o 
   0  32   3       16.55       25.23     58.05 o 
   1  32   3      671.64      602.71     48.71 o 
   2  32   3        0.23      -65.56     83.29 o 
   3  32   3       59.86       26.46     51.51 o 
   4  32   3     3018.71     2674.75    125.39 o 
   5  32   3        2.45      -49.81     72.96 o 
  -5  33   3      578.25      545.49    102.73 o 
  -4  33   3     3189.21     2983.96    124.34 o 
  -3  33   3     1696.01     1550.85     80.22 o 
  -2  33   3      739.44      781.03     72.44 o 
  -1  33   3      363.84      374.29     92.67 o 
   0  33   3       39.17      -39.66     77.92 o 
   1  33   3      427.69      425.20     68.78 o 
   2  33   3      157.03      238.00     88.99 o 
   3  33   3      348.14      319.68     73.83 o 
   4  33   3      414.60      294.38     65.64 o 
  -3  34   3      764.17      796.81     67.45 o 
  -2  34   3       12.14       88.83     73.30 o 
  -1  34   3      740.31      588.08     75.91 o 
   0  34   3      512.26      632.56     75.47 o 
   1  34   3       26.93      -62.80     62.80 o 
   2  34   3        2.86       -7.29     56.68 o 
   3  34   3      459.16      430.02     74.76 o 
  -1  35   3      976.25      863.07     94.76 o 
   0  35   3      950.52      950.86     83.13 o 
   1  35   3      358.12       30.87     97.05 o 
 -14   0   4     1177.96     1067.23    184.29 o 
 -12   0   4     2707.94     2306.19    105.59 o 
 -10   0   4      259.92      291.26     95.41 o 
  -8   0   4        0.46       28.24     60.70 o 
  -6   0   4     2629.51     2606.88     88.27 o 
  -4   0   4     3026.28     3503.88     85.33 o 
  -2   0   4       37.09       75.93     52.47 o 
   0   0   4    19211.07    16145.03    507.06 o 
   2   0   4    15712.67    15493.61    233.36 o 
   4   0   4    93301.53   112456.48    578.76 o 
   8   0   4     1291.32     1314.85     97.50 o 
  10   0   4      303.30      257.25     82.12 o 
  12   0   4     7196.06     6788.81    131.26 o 
 -14   1   4     1916.14     2149.79    133.22 o 
 -13   1   4       12.11       31.20     69.81 o 
 -12   1   4     2826.98     2983.59     78.46 o 
 -11   1   4        1.27       -6.52     62.01 o 
 -10   1   4     1923.16     1948.40     72.11 o 
  -9   1   4     1185.26     1117.29     54.05 o 
  -8   1   4       10.04       47.27     44.73 o 
  -7   1   4     1069.82      985.18     52.97 o 
  -6   1   4        6.16       -2.44     48.82 o 
  -5   1   4     9611.87     9757.66     96.25 o 
  -4   1   4    23944.33    25893.40    144.42 o 
  -3   1   4      749.56      639.80     52.72 o 
  -2   1   4     2694.77     2063.51     91.43 o 
  -1   1   4     2591.32     2277.34     52.27 o 
   0   1   4    10533.59     8664.00    100.72 o 
   1   1   4     3382.43     2574.29     80.42 o 
   2   1   4     9072.96     9316.63    135.24 o 
   3   1   4    33700.01    36047.02    333.67 o 
   4   1   4      361.08      350.03    104.04 o 
   5   1   4      816.99      938.97    108.39 o 
   6   1   4      229.75      272.32     94.28 o 
   7   1   4      115.32      153.55     53.41 o 
   8   1   4       97.36      120.33     54.84 o 
   9   1   4     2636.75     2461.72     68.85 o 
  10   1   4     2391.38     2547.21     80.74 o 
  11   1   4      284.07      290.78     54.54 o 
  12   1   4     1564.83     1385.05     60.18 o 
  13   1   4      627.82      636.96     76.82 o 
 -14   2   4      557.75      442.76    110.55 o 
 -13   2   4     7413.34     7086.51    171.03 o 
 -12   2   4       46.54       81.92     58.05 o 
 -11   2   4      406.77      512.85     66.81 o 
 -10   2   4     3534.17     3874.48     78.96 o 
  -9   2   4       44.77       17.93     48.83 o 
  -8   2   4        4.87       37.85     44.94 o 
  -7   2   4     1389.78     1803.21     58.04 o 
  -6   2   4     6250.19     6429.65     81.53 o 
  -5   2   4     3449.24     2980.22     65.44 o 
  -4   2   4    13949.00    14393.18    111.94 o 
  -3   2   4    40244.03    44906.11    300.72 o 
  -2   2   4      103.52      141.22     47.60 o 
  -1   2   4      410.63      448.76     42.99 o 
   0   2   4     8122.67     6682.96    214.01 o 
   1   2   4    10360.91     8685.83    100.12 o 
   2   2   4     8998.18     9700.34    138.49 o 
   3   2   4     6622.44     6237.88    151.13 o 
   4   2   4     1012.85     1117.33    113.10 o 
   5   2   4    10139.88    10131.13    193.02 o 
   6   2   4     4579.72     5118.92    134.31 o 
   7   2   4       31.75       58.24     61.45 o 
   8   2   4     2895.69     2771.91     67.29 o 
   9   2   4     3960.14     3953.89     78.01 o 
  10   2   4       53.37       72.85     66.41 o 
  11   2   4     2127.05     2097.95     75.27 o 
  12   2   4     1019.88     1150.73     60.69 o 
  13   2   4      101.26      120.92     68.84 o 
 -14   3   4      153.94      178.95     96.05 o 
 -13   3   4       75.90       27.14     99.83 o 
 -12   3   4       18.37      -10.44     72.46 o 
 -11   3   4     4716.54     4669.03     83.12 o 
 -10   3   4     5427.34     5777.67     87.88 o 
  -9   3   4      432.42      357.47     45.52 o 
  -8   3   4     1837.44     1832.64     61.32 o 
  -7   3   4    13606.44    14572.89    109.36 o 
  -6   3   4       75.29      104.32     49.09 o 
  -5   3   4     1776.75     1285.57     51.57 o 
  -4   3   4    10783.73    11253.91    109.67 o 
  -3   3   4    13320.94    12931.32    105.12 o 
  -2   3   4      461.94      723.26     61.65 o 
  -1   3   4     2158.91     2122.10     52.76 o 
   0   3   4     3924.10     3040.18     68.10 o 
   1   3   4      324.94      209.53     47.22 o 
   2   3   4    16346.22    17927.76    268.75 o 
   3   3   4    66223.27    74929.77    498.83 o 
   4   3   4     7020.06     6546.22    166.13 o 
   5   3   4     7335.58     7825.59    176.43 o 
   6   3   4      228.83      324.14     71.73 o 
   7   3   4       61.81       45.41     67.04 o 
   8   3   4      194.55      172.05     52.89 o 
   9   3   4     6911.93     6950.32    144.40 o 
  10   3   4        7.42       -3.05     66.32 o 
  11   3   4      245.77      241.54     62.25 o 
  12   3   4      367.07      291.66     69.39 o 
  13   3   4     2376.70     2699.81     88.54 o 
 -14   4   4     1798.88     1628.02    117.51 o 
 -13   4   4     1871.37     1805.96    108.21 o 
 -12   4   4     4201.79     4035.21     92.35 o 
 -11   4   4     1059.25     1102.42     71.82 o 
 -10   4   4     1185.75     1055.80     71.66 o 
  -9   4   4      724.93      601.75     50.74 o 
  -8   4   4     1034.59      947.14     53.20 o 
  -7   4   4     2101.83     1741.83     55.87 o 
  -6   4   4    38267.80    41774.51    257.95 o 
  -5   4   4    11785.19    12333.75    165.84 o 
  -4   4   4     1323.44     1254.68     58.77 o 
  -3   4   4      957.93      771.27     63.99 o 
  -2   4   4     2639.46     2525.63     77.48 o 
  -1   4   4     4825.15     4149.75    166.11 o 
   0   4   4     1383.06     1126.41     94.15 o 
   1   4   4       87.55       73.65     79.82 o 
   2   4   4    23929.57    24255.77    464.17 o 
   3   4   4     4648.95     4176.75    104.17 o 
   4   4   4     8744.47     7806.96    176.58 o 
   5   4   4     6587.77     7078.65    115.14 o 
   6   4   4     3778.19     4027.94    109.46 o 
   7   4   4      132.31      134.58     62.18 o 
   8   4   4      132.20      127.12     54.74 o 
   9   4   4     2245.43     2171.91     70.09 o 
  10   4   4     2657.86     3025.83     84.63 o 
  11   4   4     3061.30     3173.11     84.88 o 
  12   4   4     2906.55     2587.17     93.45 o 
  13   4   4       10.00       -2.99     90.25 o 
 -14   5   4     1696.64     1769.18    172.82 o 
 -13   5   4      183.39      223.43    110.43 o 
 -12   5   4     1688.65     1714.77     91.79 o 
 -11   5   4      302.43      347.45     67.77 o 
 -10   5   4     9719.31    10439.44    118.99 o 
  -9   5   4      757.07      720.32     62.94 o 
  -8   5   4     1531.99     1579.55     63.66 o 
  -7   5   4        5.17       18.44     53.72 o 
  -6   5   4      102.00      171.70     54.95 o 
  -5   5   4      404.79      483.81     59.74 o 
  -4   5   4    12687.49    11263.58    107.31 o 
  -3   5   4      920.51      784.52     51.36 o 
  -2   5   4      762.98      676.34     57.51 o 
  -1   5   4       51.71       62.83     63.85 o 
   0   5   4     2617.99     2050.82     82.36 o 
   1   5   4     1367.70     1186.13     74.34 o 
   2   5   4    31898.27    31697.96    477.90 o 
   3   5   4      163.38      206.14     72.09 o 
   4   5   4     7774.54     7387.28    174.32 o 
   5   5   4      819.80     1000.19     72.38 o 
   6   5   4    10198.44    10126.79    335.10 o 
   7   5   4     1201.14     1268.24     75.19 o 
   8   5   4      125.62      116.36     50.95 o 
   9   5   4      501.38      411.53     57.99 o 
  10   5   4    10904.10    11779.34    165.81 o 
  11   5   4      360.39      324.04     74.06 o 
  12   5   4     5231.50     5054.12    179.96 o 
  13   5   4       20.86       58.67    110.41 o 
 -13   6   4      415.27      364.88     89.69 o 
 -12   6   4      139.43       73.65     80.17 o 
 -11   6   4      565.90      520.09     75.22 o 
 -10   6   4     2218.49     2342.44     84.21 o 
  -9   6   4     3786.36     3579.93     77.23 o 
  -8   6   4     4032.03     3696.17     95.29 o 
  -7   6   4     4633.97     5364.72     82.39 o 
  -6   6   4    29313.12    32143.32    174.40 o 
  -5   6   4     6610.88     7261.12    148.03 o 
  -4   6   4      383.31      441.64     57.50 o 
  -3   6   4     4685.00     4608.45     84.76 o 
  -2   6   4     1235.07     1193.78     69.05 o 
  -1   6   4      853.54      743.70     81.20 o 
   0   6   4        2.38       38.37     62.53 o 
   1   6   4      219.49      310.81     64.04 o 
   2   6   4      501.26      491.14     57.58 o 
   3   6   4        9.86      -29.81     57.00 o 
   4   6   4     1567.17     1435.17     64.64 o 
   5   6   4     8811.33     9837.68    123.71 o 
   6   6   4     1826.04     1675.00     79.50 o 
   7   6   4     5547.63     5737.48    179.38 o 
   8   6   4       35.75       -8.59     50.88 o 
   9   6   4      151.86      131.00     58.96 o 
  10   6   4     4798.21     4635.29     94.90 o 
  11   6   4     1408.91     1326.14     78.86 o 
  12   6   4     7836.01     7351.92    172.77 o 
  13   6   4      208.89      168.38    139.73 o 
 -13   7   4      296.91      264.40     90.73 o 
 -12   7   4      636.82      606.50     74.05 o 
 -11   7   4      723.70      764.71     75.74 o 
 -10   7   4      662.63      643.29     71.26 o 
  -9   7   4      704.77      774.50     58.75 o 
  -8   7   4      144.09      159.03     55.31 o 
  -7   7   4    17322.42    18655.07    130.07 o 
  -6   7   4      100.76      160.83     56.92 o 
  -5   7   4    37554.21    40636.75    185.47 o 
  -4   7   4      763.51      630.39     51.87 o 
  -3   7   4    24514.01    26022.45    159.58 o 
  -2   7   4    11047.06    11316.06    130.15 o 
  -1   7   4     9598.98     8735.75    133.91 o 
   0   7   4     1556.97     1525.41     85.12 o 
   1   7   4     8340.67     7976.82    300.95 o 
   2   7   4    15687.59    16674.08    163.05 o 
   3   7   4     3267.71     2796.66     71.95 o 
   4   7   4        7.28       89.37     70.16 o 
   5   7   4      693.46      659.48     58.08 o 
   6   7   4      128.26       89.75     62.58 o 
   7   7   4       34.53       -4.00     65.15 o 
   8   7   4       23.13        0.25     58.69 o 
   9   7   4     8267.12     9504.00    127.65 o 
  10   7   4     1148.73     1281.03     73.42 o 
  11   7   4      489.41      513.56     74.46 o 
  12   7   4     1504.65     1410.37    112.83 o 
  13   7   4     8045.99     7741.73    186.80 o 
 -13   8   4     3783.49     3982.96    111.96 o 
 -12   8   4        0.34       80.37    116.69 o 
 -11   8   4        3.58        6.22     72.16 o 
 -10   8   4     1743.91     1863.88    105.67 o 
  -9   8   4     3568.71     3175.75    120.36 o 
  -8   8   4      605.20      855.52     57.31 o 
  -7   8   4     6350.99     6172.03     85.79 o 
  -6   8   4     3626.44     3571.69     72.90 o 
  -5   8   4    26109.90    27292.50    471.64 o 
  -4   8   4     8355.76     8128.84     94.03 o 
  -3   8   4    27794.43    32419.88    536.66 o 
  -2   8   4       41.20       72.78     69.98 o 
  -1   8   4     8252.47     7726.58    135.68 o 
   0   8   4    17116.94    17982.75    376.64 o 
   1   8   4      790.16      869.20     77.02 o 
   2   8   4     6674.43     6537.13    344.25 o 
   3   8   4     2759.29     2794.72     65.09 o 
   4   8   4     4376.74     4334.18     73.92 o 
   5   8   4    28599.82    30406.63    431.81 o 
   6   8   4     6283.83     6537.09    172.81 o 
   7   8   4       92.85      122.78     52.22 o 
   8   8   4      326.58      369.43     66.91 o 
   9   8   4     1508.68     1517.73     78.33 o 
  10   8   4     2430.73     2920.59     87.78 o 
  11   8   4     9919.34    10243.32    174.68 o 
  12   8   4      259.17      276.80    111.09 o 
  13   8   4      513.74      423.49    128.87 o 
 -13   9   4      464.85      444.62     93.21 o 
 -12   9   4     2504.35     2407.35     95.05 o 
 -11   9   4      270.62      283.07     74.53 o 
 -10   9   4     2454.89     2848.78     77.45 o 
  -9   9   4      137.82      129.56     49.67 o 
  -8   9   4     1244.13     1363.71     61.90 o 
  -7   9   4     4098.73     4343.73     76.87 o 
  -6   9   4     1236.85     1309.93     64.53 o 
  -5   9   4    20172.50    21347.88    133.13 o 
  -4   9   4    27431.74    29316.10    379.07 o 
  -3   9   4      306.54      162.03     56.57 o 
  -2   9   4      823.47     1094.22     74.58 o 
  -1   9   4     3660.87     4035.13    118.63 o 
   0   9   4    15520.69    15177.21    146.31 o 
   1   9   4     1213.75     1166.32     66.58 o 
   2   9   4     6643.15     6903.86     88.87 o 
   3   9   4    12754.20    13382.92    154.91 o 
   4   9   4     1439.15     1856.93     64.97 o 
   5   9   4      676.45      749.58     60.92 o 
   6   9   4     2384.20     2282.65     70.79 o 
   7   9   4     2363.64     2301.73     81.88 o 
   8   9   4      144.21      133.09     63.70 o 
   9   9   4     1620.77     1761.04     79.56 o 
  10   9   4     1799.44     1886.28     77.83 o 
  11   9   4      374.61      407.73    101.31 o 
  12   9   4     1976.78     2073.05    139.56 o 
  13   9   4     1579.60     1163.49    135.68 o 
 -13  10   4        0.89       24.49     98.50 o 
 -12  10   4     2232.20     1921.20     84.67 o 
 -11  10   4     3300.15     3642.80     91.91 o 
 -10  10   4      129.72      173.74     72.27 o 
  -9  10   4     1252.59     1088.69     51.81 o 
  -8  10   4     1991.89     1950.45     54.60 o 
  -7  10   4      197.00      130.52     53.81 o 
  -6  10   4     5641.81     5991.54     77.33 o 
  -5  10   4       30.69       36.07     55.76 o 
  -4  10   4     2188.65     2321.34     67.91 o 
  -3  10   4     1304.88     1087.45     72.80 o 
  -2  10   4     9883.08     9694.12    150.47 o 
  -1  10   4    10017.04     9743.58    319.95 o 
   0  10   4     7296.24     7015.40     80.60 o 
   1  10   4      784.71      733.50     48.47 o 
   2  10   4     3283.89     3283.98     71.76 o 
   3  10   4     1685.94     1715.75     60.38 o 
   4  10   4    16264.70    16669.13    216.80 o 
   5  10   4     8626.75     8478.15     94.91 o 
   6  10   4      275.11      342.34     47.10 o 
   7  10   4     2242.44     2528.39     82.82 o 
   8  10   4      968.48      843.95     71.36 o 
   9  10   4      182.11      290.98     64.23 o 
  10  10   4      451.72      447.09     62.78 o 
  11  10   4      294.17      298.35     99.64 o 
  12  10   4     6273.71     6426.26    163.50 o 
 -13  11   4      945.15      753.92    103.02 o 
 -12  11   4       35.18      154.81     71.95 o 
 -11  11   4     1904.90     2114.98     83.40 o 
 -10  11   4      457.20      457.90     73.99 o 
  -9  11   4      918.62     1030.87     69.42 o 
  -8  11   4      589.13      662.87     51.19 o 
  -7  11   4     5088.59     5404.50     72.41 o 
  -6  11   4      566.70      496.05     49.89 o 
  -5  11   4     4689.43     4673.06     70.43 o 
  -4  11   4     6630.03     6764.44    154.88 o 
  -3  11   4    20388.22    23555.90    158.09 o 
  -2  11   4      122.40      117.82     42.26 o 
  -1  11   4     5625.81     4629.34     71.70 o 
   0  11   4      449.54      445.95     49.22 o 
   1  11   4     2722.28     2547.40     61.08 o 
   2  11   4    33694.12    36529.51    205.99 o 
   3  11   4     3698.92     3546.93     73.11 o 
   4  11   4      300.51      266.16     46.73 o 
   5  11   4    12319.65    12764.48    110.22 o 
   6  11   4     3000.42     3131.54     66.79 o 
   7  11   4      332.81      209.90     66.27 o 
   8  11   4      473.04      411.65     66.93 o 
   9  11   4        4.09       22.06     80.16 o 
  10  11   4     4501.66     4604.51    112.09 o 
  11  11   4     1605.06     1475.70    113.12 o 
  12  11   4     1944.94     1962.81    140.38 o 
 -13  12   4     4050.97     4051.83    128.49 o 
 -12  12   4       25.77       87.84     71.79 o 
 -11  12   4       55.60        8.94     71.66 o 
 -10  12   4      153.43      255.68     72.66 o 
  -9  12   4      524.57      489.12     56.93 o 
  -8  12   4      177.20      130.03     49.11 o 
  -7  12   4        0.77       17.28     41.02 o 
  -6  12   4     2073.07     2120.28     51.72 o 
  -5  12   4     4108.50     3430.37     63.37 o 
  -4  12   4      237.58      313.12     45.98 o 
  -3  12   4     3307.55     3398.76     66.38 o 
  -2  12   4      125.57      201.15     48.03 o 
  -1  12   4     4853.32     4784.43     86.73 o 
   0  12   4      271.01      326.19     42.67 o 
   1  12   4    14897.72    14781.05    256.05 o 
   2  12   4     1656.14     1560.43     57.30 o 
   3  12   4    13912.73    15286.75    114.44 o 
   4  12   4     1790.60     1698.14     62.30 o 
   5  12   4     6238.73     6035.48    125.87 o 
   6  12   4      224.37      303.28     48.84 o 
   7  12   4      139.64       64.43     50.66 o 
   8  12   4     1465.34     1234.16    122.40 o 
   9  12   4     2675.02     2570.04     98.79 o 
  10  12   4      173.65      215.69    103.32 o 
  11  12   4     4048.04     4230.85    126.82 o 
  12  12   4       52.41       95.45    122.98 o 
 -13  13   4      473.73      390.41    106.12 o 
 -12  13   4      231.83      211.50     90.85 o 
 -11  13   4      266.78      305.48     73.13 o 
 -10  13   4      996.96     1227.41     65.64 o 
  -9  13   4       32.37       45.16     63.31 o 
  -8  13   4       31.27       17.54     47.11 o 
  -7  13   4     1227.48     1199.25     53.03 o 
  -6  13   4      221.69      233.51     47.75 o 
  -5  13   4     6467.97     7000.07     81.41 o 
  -4  13   4     3323.31     3198.55     66.13 o 
  -3  13   4     1032.18      996.97     50.93 o 
  -2  13   4      105.47       -1.96     52.90 o 
  -1  13   4      430.22      363.10     49.67 o 
   0  13   4      341.74      389.47     45.01 o 
   1  13   4        3.54      -22.19     54.56 o 
   2  13   4     8469.25     8713.33    181.98 o 
   3  13   4    38633.65    41286.61    824.45 o 
   4  13   4       15.32       12.66     46.12 o 
   5  13   4     5819.24     6186.80     84.48 o 
   6  13   4      448.96      387.84     51.87 o 
   7  13   4      989.16      992.01     58.09 o 
   8  13   4       18.95       18.93     78.79 o 
   9  13   4     2863.95     3251.21     99.58 o 
  10  13   4        1.05      -99.05     99.05 o 
  11  13   4      176.62      205.53    101.19 o 
  12  13   4       44.23       -3.05    125.94 o 
 -12  14   4     2677.93     2600.40    102.75 o 
 -11  14   4      298.39      194.05     72.15 o 
 -10  14   4      303.59      359.13     74.25 o 
  -9  14   4      121.59       41.91     63.35 o 
  -8  14   4     1913.49     1835.91     52.75 o 
  -7  14   4      102.01      103.04     41.30 o 
  -6  14   4      877.11      936.72     43.19 o 
  -5  14   4     3816.10     3974.06     70.29 o 
  -4  14   4     1971.57     2036.71     59.99 o 
  -3  14   4     3077.23     3017.18     65.30 o 
  -2  14   4    15240.36    15812.83    118.37 o 
  -1  14   4       59.95       87.66     51.47 o 
   0  14   4    13379.08    14050.64    109.54 o 
   1  14   4     1748.75     1440.04     58.74 o 
   2  14   4     1174.49     1077.48     51.97 o 
   3  14   4     6798.73     7264.50     83.65 o 
   4  14   4    15893.71    17396.09    307.65 o 
   5  14   4      486.91      498.96     47.66 o 
   6  14   4      165.16      156.21     55.71 o 
   7  14   4      130.67       71.72     44.03 o 
   8  14   4     2276.50     2256.11     92.72 o 
   9  14   4       63.92       76.42     77.69 o 
  10  14   4       33.20       -6.19     96.92 o 
  11  14   4     2068.43     1860.59     88.91 o 
  12  14   4     1582.56     1583.82    138.00 o 
 -12  15   4     1702.24     1611.49    164.92 o 
 -11  15   4        0.13       19.37     58.09 o 
 -10  15   4      388.59      510.52     74.51 o 
  -9  15   4      413.00      369.12     62.52 o 
  -8  15   4      214.87      231.29     58.81 o 
  -7  15   4       14.27       23.35     44.20 o 
  -6  15   4        0.86       23.67     51.46 o 
  -5  15   4     1709.88     1735.98     51.92 o 
  -4  15   4     8187.39     7768.15     81.95 o 
  -3  15   4      189.33      167.96     50.63 o 
  -2  15   4       53.16       58.58     40.01 o 
  -1  15   4      188.80      271.32     52.34 o 
   0  15   4    18456.68    19782.31    116.44 o 
   1  15   4     1529.25     1502.04     58.93 o 
   2  15   4    31079.10    31558.12    864.50 o 
   3  15   4      141.27      188.97     51.41 o 
   4  15   4     1200.93     1254.33     56.79 o 
   5  15   4     1828.43     1803.21     54.10 o 
   6  15   4     4994.88     5353.40     79.66 o 
   7  15   4     1038.48     1062.33     59.30 o 
   8  15   4     1269.60     1381.11     71.03 o 
   9  15   4       35.32       79.99     75.44 o 
  10  15   4     3964.41     3697.42    124.13 o 
  11  15   4       14.15      -17.19    124.27 o 
  12  15   4      141.30      148.22    124.94 o 
 -12  16   4     1095.00     1194.41     95.89 o 
 -11  16   4      908.47      885.12    118.34 o 
 -10  16   4     1120.81     1271.13     80.08 o 
  -9  16   4      131.14      100.08     53.28 o 
  -8  16   4       35.44        9.98     57.17 o 
  -7  16   4      777.40      856.58     51.54 o 
  -6  16   4    10890.13    10503.87     89.80 o 
  -5  16   4      559.09      685.12     42.48 o 
  -4  16   4     2492.12     2516.45     58.15 o 
  -3  16   4    11015.85    10985.16    192.13 o 
  -2  16   4     1615.44     1606.79     52.10 o 
  -1  16   4      147.11      126.97     39.76 o 
   0  16   4      809.52      642.56     54.39 o 
   1  16   4    13004.09    14364.79    176.30 o 
   2  16   4     3377.40     3091.48    102.77 o 
   3  16   4     5261.00     5780.67     70.44 o 
   4  16   4    17414.99    17323.97    280.34 o 
   5  16   4     4486.31     4296.51     90.86 o 
   6  16   4      372.32      266.62     45.70 o 
   7  16   4       11.18       -4.14     56.91 o 
   8  16   4       74.72      127.80     81.04 o 
   9  16   4     1772.94     1901.73     90.76 o 
  10  16   4      589.10      393.51    101.34 o 
  11  16   4     1477.48     1539.94    131.98 o 
  12  16   4      437.98      430.11    128.03 o 
 -12  17   4     1979.27     1982.33    100.38 o 
 -11  17   4     2569.51     2338.14    150.31 o 
 -10  17   4      334.21      383.15     61.39 o 
  -9  17   4      379.21      362.46     61.51 o 
  -8  17   4     1582.94     1791.56     58.20 o 
  -7  17   4    13316.33    12674.66     87.22 o 
  -6  17   4     3220.31     2993.50     72.39 o 
  -5  17   4    10002.62     9952.14    256.87 o 
  -4  17   4     2847.28     2950.91     90.39 o 
  -3  17   4     3442.66     3557.40     60.45 o 
  -2  17   4     3580.64     3849.69    161.72 o 
  -1  17   4     2191.36     2171.14    101.63 o 
   0  17   4       16.21       28.25     38.46 o 
   1  17   4       32.05        2.38     38.77 o 
   2  17   4      268.01      259.58     44.20 o 
   3  17   4     6251.90     6550.17     73.81 o 
   4  17   4     1368.16     1447.06     53.21 o 
   5  17   4     2325.66     2556.64     62.93 o 
   6  17   4      878.56      865.47     59.29 o 
   7  17   4     3943.63     4346.29    110.38 o 
   8  17   4      280.10      303.08     66.40 o 
   9  17   4     4122.30     4321.76    176.46 o 
  10  17   4        0.26      -46.94     99.42 o 
  11  17   4     1058.96      801.27    132.47 o 
 -12  18   4      488.62      372.02     92.06 o 
 -11  18   4       15.32      -55.49     96.69 o 
 -10  18   4       15.34      -58.37     58.37 o 
  -9  18   4     1043.62     1007.05     66.05 o 
  -8  18   4      165.40       80.14     56.60 o 
  -7  18   4     3233.38     3110.67     77.71 o 
  -6  18   4     4952.29     5006.87    164.01 o 
  -5  18   4    14084.44    14304.04    259.16 o 
  -4  18   4     2279.75     2322.05     75.69 o 
  -3  18   4     8207.69     8634.38    122.43 o 
  -2  18   4        3.51       41.97     42.05 o 
  -1  18   4     2254.16     2009.38     52.47 o 
   0  18   4      361.86      353.02     44.08 o 
   1  18   4      846.84      889.39     47.36 o 
   2  18   4      798.50      797.62     52.47 o 
   3  18   4      217.56      188.96     42.86 o 
   4  18   4      256.71      290.13     43.34 o 
   5  18   4      232.99      212.16     49.93 o 
   6  18   4        0.58       48.77     42.92 o 
   7  18   4     1250.64     1468.77     71.05 o 
   8  18   4     4535.55     4941.61     90.34 o 
   9  18   4      410.07      453.19     65.03 o 
  10  18   4     1280.71     1078.00    106.32 o 
  11  18   4     4891.43     4656.25    159.04 o 
 -11  19   4      132.27      225.57     89.84 o 
 -10  19   4     3448.34     3485.93    161.66 o 
  -9  19   4      514.51      482.03     60.36 o 
  -8  19   4      608.63      612.33     46.81 o 
  -7  19   4       13.97       10.21     53.87 o 
  -6  19   4      276.72      369.81     52.11 o 
  -5  19   4     5484.70     5354.38     79.44 o 
  -4  19   4    13422.97    13861.97    223.06 o 
  -3  19   4       62.22       24.22     38.26 o 
  -2  19   4      322.41      349.95     44.18 o 
  -1  19   4      226.42      260.42     44.08 o 
   0  19   4     1132.83     1039.74     53.44 o 
   1  19   4     1073.29     1205.35     77.77 o 
   2  19   4       38.44       37.66     42.05 o 
   3  19   4     3392.85     3508.82     60.36 o 
   4  19   4      109.46      110.42     43.79 o 
   5  19   4      650.39      685.96     45.39 o 
   6  19   4     4437.40     5377.19     86.13 o 
   7  19   4     1334.72     1184.24     57.85 o 
   8  19   4      241.55      355.06     56.04 o 
   9  19   4     1967.87     1625.14     73.59 o 
  10  19   4     6276.26     6084.69    158.30 o 
  11  19   4        0.15      -22.45    124.27 o 
 -11  20   4       78.42      117.53     89.10 o 
 -10  20   4     1221.29     1261.58     77.96 o 
  -9  20   4      701.47      785.53     54.60 o 
  -8  20   4       23.30       44.48     48.38 o 
  -7  20   4        1.36       -9.94     53.93 o 
  -6  20   4    22866.27    24510.15    162.47 o 
  -5  20   4      471.65      443.13     44.54 o 
  -4  20   4       36.27       54.81     47.34 o 
  -3  20   4       23.79       31.48     38.47 o 
  -2  20   4     3376.21     3615.30     91.64 o 
  -1  20   4       61.79      114.62     48.36 o 
   0  20   4      377.45      483.30     50.59 o 
   1  20   4       26.33       39.22     41.82 o 
   2  20   4      145.53      121.14     48.45 o 
   3  20   4       47.06       54.26     41.71 o 
   4  20   4     6141.13     6087.74    101.96 o 
   5  20   4      322.21      384.64     57.11 o 
   6  20   4       66.12       12.46     51.44 o 
   7  20   4      238.34      158.30     58.76 o 
   8  20   4     3617.72     3428.70     82.51 o 
   9  20   4       18.66       21.40     76.03 o 
  10  20   4     3930.91     3665.34    150.91 o 
  11  20   4      143.52        0.92    123.36 o 
 -11  21   4     4422.84     4079.36     97.01 o 
 -10  21   4     1563.38     1428.81    208.54 o 
  -9  21   4      126.49      214.62     60.24 o 
  -8  21   4     1188.20     1175.30     61.28 o 
  -7  21   4     1096.92     1061.81     63.59 o 
  -6  21   4        0.82      -10.66     55.94 o 
  -5  21   4      551.17      546.09     52.15 o 
  -4  21   4    12635.16    12539.40    132.37 o 
  -3  21   4     4316.42     4273.76    141.59 o 
  -2  21   4       19.20      -37.77     37.77 o 
  -1  21   4     2580.61     2529.86     59.03 o 
   0  21   4      793.96      736.77     42.19 o 
   1  21   4      181.18      171.79     48.58 o 
   2  21   4     3395.70     3864.07    115.53 o 
   3  21   4      702.88      766.57     52.02 o 
   4  21   4      800.52      656.71     52.60 o 
   5  21   4      187.44      224.23     64.79 o 
   6  21   4     2621.95     2698.56     80.36 o 
   7  21   4      272.68      356.64     62.79 o 
   8  21   4      618.50      675.00     66.84 o 
   9  21   4     3269.59     3099.41    237.48 o 
  10  21   4     2429.53     2423.34    141.38 o 
 -11  22   4      180.59      231.78     74.03 o 
 -10  22   4        2.90        4.09     72.69 o 
  -9  22   4     3702.22     3742.22    104.94 o 
  -8  22   4      330.12      450.42     57.17 o 
  -7  22   4      109.89      205.63     61.60 o 
  -6  22   4      636.26      688.99     53.86 o 
  -5  22   4     1537.85     1624.92     65.46 o 
  -4  22   4     3276.15     3175.56     71.66 o 
  -3  22   4     2490.83     2682.10     86.33 o 
  -2  22   4      517.06      487.29     44.11 o 
  -1  22   4      128.05      158.99     42.48 o 
   0  22   4      586.59      610.71     40.92 o 
   1  22   4     1348.41     1384.51     55.06 o 
   2  22   4     2015.48     2226.68     58.22 o 
   3  22   4      124.42      125.92     49.70 o 
   4  22   4      115.26      153.27     52.44 o 
   5  22   4     4382.78     5112.07    101.60 o 
   6  22   4     1370.58     1360.59     68.16 o 
   7  22   4     3172.29     3341.21     68.08 o 
   8  22   4        0.18       -9.79     59.44 o 
   9  22   4        6.02      -39.48     83.46 o 
  10  22   4       96.01      145.72    124.37 o 
 -10  23   4       98.91      132.48     85.42 o 
  -9  23   4     1082.42     1020.66     65.59 o 
  -8  23   4      934.66      754.37     55.30 o 
  -7  23   4      615.08      575.36     61.35 o 
  -6  23   4      268.11      238.40     62.18 o 
  -5  23   4     3100.20     3202.43     64.44 o 
  -4  23   4     1123.46     1268.11     56.88 o 
  -3  23   4     3396.27     3101.09    137.82 o 
  -2  23   4      151.29      264.71     52.85 o 
  -1  23   4       96.28       84.17     42.02 o 
   0  23   4      652.90      681.58     40.99 o 
   1  23   4      922.90      989.85     52.34 o 
   2  23   4     2071.10     2055.46     56.56 o 
   3  23   4     5128.24     5284.90    281.13 o 
   4  23   4       77.24       80.55     51.53 o 
   5  23   4      320.59      309.29     62.29 o 
   6  23   4      105.30      144.50     59.05 o 
   7  23   4       62.82       56.17     61.56 o 
   8  23   4      784.28      835.81     64.76 o 
   9  23   4      538.94      435.30     85.77 o 
  10  23   4      177.36       64.97    124.94 o 
 -10  24   4      614.28      520.01     81.44 o 
  -9  24   4      344.94      348.32     71.70 o 
  -8  24   4       14.12      -24.77     50.98 o 
  -7  24   4        8.94       16.25     45.14 o 
  -6  24   4      453.04      498.08     60.95 o 
  -5  24   4        2.54      -13.49     58.41 o 
  -4  24   4      163.92       73.89     60.04 o 
  -3  24   4     1304.64     1271.87     67.15 o 
  -2  24   4     9330.77    10347.20    131.70 o 
  -1  24   4     1437.81     1265.50     63.51 o 
   0  24   4     6062.23     5786.46    194.25 o 
   1  24   4      238.74      194.32     54.14 o 
   2  24   4     1395.44     1492.50     76.37 o 
   3  24   4       65.50       14.71     51.54 o 
   4  24   4     3444.51     3619.66     65.86 o 
   5  24   4     2034.67     2323.72     68.97 o 
   6  24   4        1.86      -10.86     58.25 o 
   7  24   4      157.09       43.17     57.87 o 
   8  24   4     1230.46     1097.00     70.27 o 
   9  24   4     1479.21     1474.18     88.29 o 
  -9  25   4      835.52      842.32     73.80 o 
  -8  25   4      264.45      251.24     54.28 o 
  -7  25   4      120.08       69.99     46.03 o 
  -6  25   4       24.41       -7.81     50.21 o 
  -5  25   4      802.96      871.78    102.23 o 
  -4  25   4     7243.13     7018.00    125.73 o 
  -3  25   4      694.52      735.06     61.73 o 
  -2  25   4     1560.73     1571.72     58.44 o 
  -1  25   4      999.99     1014.63     50.79 o 
   0  25   4     3123.46     3206.52     62.23 o 
   1  25   4      507.20      603.93     99.66 o 
   2  25   4    10072.29    11437.62     94.76 o 
   3  25   4        1.91       -2.82     52.82 o 
   4  25   4      872.89      755.22     61.62 o 
   5  25   4      852.43      681.08     53.86 o 
   6  25   4     1657.08     1546.08    107.25 o 
   7  25   4      199.26      229.57     53.03 o 
   8  25   4        0.78       74.64     64.12 o 
   9  25   4      229.67      239.22     80.36 o 
  -9  26   4        4.81       48.51     73.45 o 
  -8  26   4        7.34      -60.90     67.11 o 
  -7  26   4       50.58       27.50     58.25 o 
  -6  26   4       21.33       92.04     50.24 o 
  -5  26   4      577.96      588.95     60.59 o 
  -4  26   4      987.50      874.37     55.24 o 
  -3  26   4      775.31      812.92     55.27 o 
  -2  26   4      652.62      650.73     52.78 o 
  -1  26   4      110.45       94.55     42.71 o 
   0  26   4     1403.82     1315.18     57.66 o 
   1  26   4    14729.35    16097.29    192.72 o 
   2  26   4      201.72      271.81     52.57 o 
   3  26   4      345.28      266.08     50.77 o 
   4  26   4     5245.51     5654.54    187.51 o 
   5  26   4     2296.16     2508.27     69.49 o 
   6  26   4      230.84      243.69     67.05 o 
   7  26   4     1943.36     1731.62    140.40 o 
   8  26   4       92.96      114.83     64.80 o 
  -9  27   4        1.21      -11.38    110.35 o 
  -8  27   4       13.61      -24.67     66.81 o 
  -7  27   4      260.27      212.44     66.15 o 
  -6  27   4        0.06      -24.06     51.00 o 
  -5  27   4     1749.41     1883.87     79.30 o 
  -4  27   4        8.87       24.50     44.98 o 
  -3  27   4     1636.48     1691.09     99.03 o 
  -2  27   4       11.80      -57.78     57.78 o 
  -1  27   4     7799.82     7311.56     81.51 o 
   0  27   4      419.57      317.91     53.16 o 
   1  27   4      223.82      295.19     60.07 o 
   2  27   4      453.93      330.53     51.94 o 
   3  27   4     6777.11     7212.75    188.70 o 
   4  27   4      263.20      293.85     58.73 o 
   5  27   4      824.23      750.80     54.27 o 
   6  27   4      248.63      234.40     62.56 o 
   7  27   4      659.34      575.96     79.57 o 
   8  27   4       55.91      -22.21     80.78 o 
  -8  28   4       12.98      -30.87     73.42 o 
  -7  28   4       11.43      -11.07     73.18 o 
  -6  28   4      764.72      744.13     59.69 o 
  -5  28   4     2000.10     1884.87     54.73 o 
  -4  28   4       16.21       36.47     52.09 o 
  -3  28   4     1044.99     1059.92     61.95 o 
  -2  28   4     1256.14     1327.91     64.45 o 
  -1  28   4     2386.13     2632.11     75.94 o 
   0  28   4     4107.87     4237.66     68.93 o 
   1  28   4     1505.60     1696.19     57.66 o 
   2  28   4      395.12      395.49     52.24 o 
   3  28   4     1595.68     1582.37     93.82 o 
   4  28   4      469.40      479.30     52.31 o 
   5  28   4      322.42      322.19     59.25 o 
   6  28   4      471.07      506.16     75.47 o 
   7  28   4       41.31       60.86     76.34 o 
  -7  29   4      171.33      178.39     74.28 o 
  -6  29   4       32.60       38.12     63.54 o 
  -5  29   4      256.93      336.32     52.17 o 
  -4  29   4    10411.72     9618.14    353.53 o 
  -3  29   4      288.74      325.69     47.07 o 
  -2  29   4     1387.47     1338.93     56.95 o 
  -1  29   4       16.65       11.14     58.26 o 
   0  29   4     1072.50     1008.21     49.73 o 
   1  29   4      885.95      990.48     62.14 o 
   2  29   4      342.54      302.23     52.28 o 
   3  29   4       34.21       -0.59     50.03 o 
   4  29   4      806.07      678.50     60.82 o 
   5  29   4     1037.76      952.80     72.43 o 
   6  29   4     1809.33     1804.05     71.73 o 
   7  29   4      830.40      717.52     75.22 o 
  -7  30   4       21.73       -5.03     57.24 o 
  -6  30   4     3434.86     3277.57    111.18 o 
  -5  30   4        1.63      -12.47     74.28 o 
  -4  30   4       55.88      -53.92     58.98 o 
  -3  30   4     4957.69     4897.80    119.24 o 
  -2  30   4     2990.83     2728.21    100.01 o 
  -1  30   4      469.50      375.14     51.80 o 
   0  30   4      140.03       84.93     58.96 o 
   1  30   4      551.09      555.54     52.22 o 
   2  30   4      271.36      328.79     58.95 o 
   3  30   4        5.75       25.47     50.38 o 
   4  30   4     2148.39     2542.95    113.31 o 
   5  30   4     2055.32     2155.79     73.35 o 
   6  30   4       80.80       33.41     72.79 o 
  -6  31   4      416.49      331.25     66.02 o 
  -5  31   4     1375.70     1407.84     79.03 o 
  -4  31   4     1294.02     1572.00     97.12 o 
  -3  31   4     1861.57     1873.35    121.32 o 
  -2  31   4      240.50      202.25     59.09 o 
  -1  31   4      926.93      860.88     54.94 o 
   0  31   4        4.47       56.26     69.71 o 
   1  31   4     1870.42     1632.13     54.46 o 
   2  31   4     1474.40     1293.87     53.27 o 
   3  31   4     1810.09     1778.95     79.62 o 
   4  31   4       92.64       48.57     73.01 o 
   5  31   4      232.35      176.20     75.14 o 
   6  31   4        9.88      -78.26    131.38 o 
  -5  32   4     3627.15     3323.15     79.29 o 
  -4  32   4     2080.36     2060.09     72.53 o 
  -3  32   4      951.48      803.25     61.25 o 
  -2  32   4      481.09      617.22    118.67 o 
  -1  32   4      119.59       98.39     63.16 o 
   0  32   4      542.77      655.82    101.32 o 
   1  32   4      106.83      153.33     74.41 o 
   2  32   4     1130.37     1128.99     73.24 o 
   3  32   4      899.29      902.98     68.33 o 
   4  32   4       35.77       26.14     73.36 o 
   5  32   4     1977.16     1872.58    155.51 o 
  -4  33   4      556.23      598.66     76.05 o 
  -3  33   4      203.42      198.11     63.87 o 
  -2  33   4      191.50      216.89     73.10 o 
  -1  33   4        5.60      103.19     62.70 o 
   0  33   4      231.38      107.58     78.61 o 
   1  33   4      216.64      203.65     56.66 o 
   2  33   4       41.88       10.98     62.58 o 
   3  33   4     3967.38     3728.54    187.11 o 
   4  33   4      162.81      241.72     73.78 o 
  -3  34   4      521.21      392.15    134.97 o 
  -2  34   4     2160.20     2008.69     82.58 o 
  -1  34   4      150.21      141.13     57.17 o 
   0  34   4      754.60      541.11     59.85 o 
   1  34   4       75.39       86.86     63.23 o 
   2  34   4      104.83      168.76     74.11 o 
 -13   0   5     5061.27     5619.61    146.96 o 
 -11   0   5     1121.18     1089.59     80.51 o 
  -9   0   5      360.28      299.47     62.68 o 
  -7   0   5     1344.94     1070.22     77.65 o 
  -5   0   5     8593.90     9012.01    123.57 o 
  -3   0   5    16980.02    19570.44    166.90 o 
  -1   0   5     4055.78     4136.28    129.59 o 
   1   0   5    64439.01    73524.81    443.96 o 
   3   0   5     6991.08     7056.74    140.49 o 
   5   0   5    35746.66    40242.00    313.91 o 
   7   0   5     4101.76     4014.50    143.37 o 
   9   0   5    10758.75    11684.48    337.21 o 
  11   0   5     4674.74     5028.19    141.77 o 
  13   0   5        8.79      -38.60     99.38 o 
 -13   1   5     1001.31     1102.78     83.95 o 
 -12   1   5      868.18      812.24     60.90 o 
 -11   1   5      235.71      186.35     59.66 o 
 -10   1   5      151.73      167.20     59.26 o 
  -9   1   5      583.03      575.04     52.74 o 
  -8   1   5      130.74      206.21     46.26 o 
  -7   1   5     4953.14     5363.14     72.96 o 
  -6   1   5     1137.85     1515.52     54.68 o 
  -5   1   5     3093.52     3282.96     65.04 o 
  -4   1   5      523.82      428.40     51.04 o 
  -3   1   5     4418.30     4133.01     63.51 o 
  -2   1   5      682.75      612.50     49.65 o 
  -1   1   5    20741.87    21175.99    172.51 o 
   0   1   5     5560.01     4927.15     77.51 o 
   1   1   5     2213.88     2181.10     61.24 o 
   2   1   5    23073.80    23142.26    851.51 o 
   3   1   5    16742.17    17017.69    151.18 o 
   4   1   5     1842.13     1669.08     71.72 o 
   5   1   5    18506.00    19770.61    231.55 o 
   6   1   5     4412.54     4015.27    130.14 o 
   7   1   5       86.12      203.33     61.44 o 
   8   1   5      649.11      673.37     55.40 o 
   9   1   5     5145.85     5401.35     80.51 o 
  10   1   5      209.75      137.13     50.63 o 
  11   1   5      232.82      170.51     54.63 o 
  12   1   5      308.60      328.39     57.09 o 
  13   1   5      923.30      833.30     71.08 o 
 -14   2   5      994.97      770.19    166.86 o 
 -13   2   5       98.60      108.10     91.28 o 
 -12   2   5     2096.40     2424.65     68.03 o 
 -11   2   5       18.62       26.80     52.85 o 
 -10   2   5     5151.33     5286.73     80.27 o 
  -9   2   5       14.72       13.53     44.83 o 
  -8   2   5     1820.48     1876.66     55.39 o 
  -7   2   5     1915.98     2332.26     58.92 o 
  -6   2   5    25913.75    28413.53    153.78 o 
  -5   2   5     1829.38     1480.28     56.67 o 
  -4   2   5      113.89      119.92     43.91 o 
  -3   2   5     2228.72     2254.55     59.70 o 
  -2   2   5    11958.22    10934.38     91.48 o 
  -1   2   5      272.81      334.26     55.56 o 
   0   2   5     4183.48     3672.56     79.97 o 
   1   2   5     3684.22     3091.07     66.42 o 
   2   2   5     8473.12     7775.26     94.33 o 
   3   2   5      844.30      693.60    105.92 o 
   4   2   5    17936.23    19175.54    232.71 o 
   5   2   5       69.16      126.04     93.79 o 
   6   2   5      190.87      208.79     92.80 o 
   7   2   5     2460.81     2621.52     95.52 o 
   8   2   5     3925.98     4134.21     75.59 o 
   9   2   5      240.97      236.35     70.95 o 
  10   2   5        2.89       21.82     60.91 o 
  11   2   5       13.47        6.88     47.64 o 
  12   2   5     2163.71     2293.01     69.21 o 
  13   2   5        5.63      -25.20     70.08 o 
 -13   3   5      962.97      897.66     96.17 o 
 -12   3   5        0.42      -11.39     66.37 o 
 -11   3   5      669.51      821.72     62.21 o 
 -10   3   5      357.77      387.97     54.40 o 
  -9   3   5     8210.89     8564.57     86.67 o 
  -8   3   5     3732.44     3918.34     82.33 o 
  -7   3   5      361.67      522.84     48.15 o 
  -6   3   5     1812.62     1622.48     51.75 o 
  -5   3   5     2363.09     2646.09     60.99 o 
  -4   3   5      946.85      765.91     44.99 o 
  -3   3   5     6976.25     7739.34    113.12 o 
  -2   3   5     9524.19     9412.49     95.05 o 
  -1   3   5       84.08      176.93     52.93 o 
   0   3   5     2173.57     2167.09     61.43 o 
   1   3   5      682.58      603.65     45.57 o 
   2   3   5    20365.93    20595.10    218.56 o 
   3   3   5        5.40       13.12     96.46 o 
   4   3   5      568.08      645.27    105.83 o 
   5   3   5       13.34       48.05     92.12 o 
   6   3   5      409.39      360.05     92.83 o 
   7   3   5        9.58       -0.99     60.32 o 
   8   3   5      640.59      690.52     64.93 o 
   9   3   5       14.08       28.18     68.73 o 
  10   3   5     2983.28     3096.27     96.84 o 
  11   3   5     1676.46     1594.73     72.32 o 
  12   3   5     1172.57     1171.81     74.78 o 
  13   3   5      127.87       87.99     70.58 o 
 -13   4   5      230.46      303.34     88.18 o 
 -12   4   5     2314.07     2010.13     79.71 o 
 -11   4   5     3130.97     3065.52     80.47 o 
 -10   4   5       35.80       31.63     68.92 o 
  -9   4   5      345.85      322.67     47.17 o 
  -8   4   5      155.61      210.06     48.72 o 
  -7   4   5     2750.27     2777.06     60.89 o 
  -6   4   5     8143.47     8261.90     82.43 o 
  -5   4   5    13581.81    13629.29    114.39 o 
  -4   4   5      329.47      451.65     57.21 o 
  -3   4   5      771.99      796.21     54.34 o 
  -2   4   5      706.51      691.90     54.60 o 
  -1   4   5    11677.27    12354.65    198.78 o 
   0   4   5     2602.70     2552.85     58.80 o 
   1   4   5     3590.82     3171.89     84.13 o 
   2   4   5     3044.57     2553.53     87.44 o 
   3   4   5     3563.78     3453.18     92.88 o 
   4   4   5     1038.07      594.27    106.87 o 
   5   4   5       10.95      -27.53     92.30 o 
   6   4   5     9318.67     9366.72    401.57 o 
   7   4   5     1117.58     1114.20     69.05 o 
   8   4   5      518.05      565.09     62.74 o 
   9   4   5      586.15      679.98     70.82 o 
  10   4   5       23.64       58.00     66.02 o 
  11   4   5    11526.42    11988.25    362.20 o 
  12   4   5     1115.84     1192.78     83.02 o 
  13   4   5      230.38      177.31     71.54 o 
 -13   5   5     1955.38     2122.32    107.74 o 
 -12   5   5      897.54      891.40     71.09 o 
 -11   5   5      371.52      393.42     71.29 o 
 -10   5   5       15.47       30.48     63.70 o 
  -9   5   5     3246.08     2934.28     68.94 o 
  -8   5   5     1005.70     1080.76     57.77 o 
  -7   5   5    22157.73    22353.42    236.14 o 
  -6   5   5      798.04     1138.39     53.32 o 
  -5   5   5    16861.86    17750.03    258.24 o 
  -4   5   5      360.80      339.97     56.46 o 
  -3   5   5      148.62      218.13     49.77 o 
  -2   5   5    17909.33    18888.74    340.69 o 
  -1   5   5      232.28      177.38     52.85 o 
   0   5   5     2085.26     2144.55     85.17 o 
   1   5   5     4365.20     4534.17     91.85 o 
   2   5   5      439.51      407.32     72.89 o 
   3   5   5    20294.56    20522.44    169.25 o 
   4   5   5     9012.98     9942.39    180.04 o 
   5   5   5        7.26       18.57     93.50 o 
   6   5   5     5231.38     5433.74    224.69 o 
   7   5   5      118.19      147.46     59.74 o 
   8   5   5      455.92      341.74     68.31 o 
   9   5   5    33707.38    37025.62   1043.94 o 
  10   5   5       96.92       92.56     65.20 o 
  11   5   5      235.29      311.35     72.68 o 
  12   5   5       69.89       46.77     86.15 o 
  13   5   5     1787.03     1645.10    107.01 o 
 -13   6   5     1683.07     1571.76     98.42 o 
 -12   6   5      660.17      695.72     69.95 o 
 -11   6   5     1506.60     1668.42     74.01 o 
 -10   6   5       48.43       68.46     65.93 o 
  -9   6   5     4243.95     4418.77     78.71 o 
  -8   6   5      979.77     1072.23     58.41 o 
  -7   6   5     2543.92     2424.17     68.27 o 
  -6   6   5    10685.85    11074.85    150.10 o 
  -5   6   5    21348.48    22204.72    154.27 o 
  -4   6   5      136.48      249.30     45.37 o 
  -3   6   5        6.04       43.13     47.67 o 
  -2   6   5     2048.81     1334.51     57.24 o 
  -1   6   5     5280.42     5221.58    241.54 o 
   0   6   5     6903.12     6754.47    108.18 o 
   1   6   5    12311.25    10986.15    153.18 o 
   2   6   5     3708.34     3512.16     84.78 o 
   3   6   5     1020.43      829.22     64.32 o 
   4   6   5     1123.93     1320.53     67.05 o 
   5   6   5      817.17      964.34     70.08 o 
   6   6   5       79.48       57.87     60.99 o 
   7   6   5       45.34       70.77     59.58 o 
   8   6   5     2157.29     2123.76     77.19 o 
   9   6   5      862.63     1003.05     72.56 o 
  10   6   5       80.62       66.78     64.64 o 
  11   6   5     8801.49     8802.89    214.83 o 
  12   6   5     1604.65     1624.56     94.08 o 
  13   6   5      470.03      519.05    115.92 o 
 -13   7   5      860.92      904.01    124.85 o 
 -12   7   5      217.41      236.95     72.73 o 
 -11   7   5      355.96      429.07     65.37 o 
 -10   7   5     3708.58     3353.41     99.01 o 
  -9   7   5     4897.12     4506.36     79.29 o 
  -8   7   5    16436.13    16663.45    344.09 o 
  -7   7   5     4168.84     4009.63     72.52 o 
  -6   7   5     3452.73     3343.73     69.83 o 
  -5   7   5     4166.86     4814.60     76.98 o 
  -4   7   5    20470.60    22602.53    295.58 o 
  -3   7   5     2078.00     2052.14     55.54 o 
  -2   7   5        5.33       -7.22     67.48 o 
  -1   7   5    11793.29    12611.91    129.61 o 
   0   7   5      994.13     1071.83     64.17 o 
   1   7   5    16500.38    18058.55    178.10 o 
   2   7   5     9691.10    10020.14    443.03 o 
   3   7   5      300.87      516.94     74.20 o 
   4   7   5     6187.28     6149.88    111.99 o 
   5   7   5     5944.52     6017.45    308.67 o 
   6   7   5      127.08      112.69     49.17 o 
   7   7   5      554.62      442.95     62.45 o 
   8   7   5     1215.80     1196.32     69.26 o 
   9   7   5     2295.47     2397.17    116.46 o 
  10   7   5    14066.02    15211.44    464.83 o 
  11   7   5     1256.13     1127.26     74.55 o 
  12   7   5     4390.71     4339.36    123.05 o 
 -13   8   5      670.86      698.82    101.93 o 
 -12   8   5     1241.56     1261.16     81.11 o 
 -11   8   5      197.61      153.18     70.53 o 
 -10   8   5        5.33       38.11     64.91 o 
  -9   8   5      951.95     1020.90     59.89 o 
  -8   8   5     4416.14     4544.19     77.02 o 
  -7   8   5        0.27       57.38     51.13 o 
  -6   8   5    22428.50    22639.56    145.56 o 
  -5   8   5     3147.04     2790.64     67.62 o 
  -4   8   5      764.18      843.77     48.03 o 
  -3   8   5      661.56      840.79     51.94 o 
  -2   8   5    11172.47    12325.49    276.37 o 
  -1   8   5      171.63       98.91     48.07 o 
   0   8   5     3299.52     3407.61     80.29 o 
   1   8   5     2469.89     2135.90     73.13 o 
   2   8   5     3417.51     2769.44     78.90 o 
   3   8   5        0.89      -46.79     69.27 o 
   4   8   5       12.68        8.60     52.35 o 
   5   8   5     1200.60     1041.46     57.25 o 
   6   8   5     1073.38     1097.22    115.62 o 
   7   8   5      187.49      172.64     65.84 o 
   8   8   5     7390.53     7625.51    336.16 o 
   9   8   5        1.15       13.20     79.45 o 
  10   8   5     1827.38     2072.19     79.38 o 
  11   8   5       22.16       13.18     65.19 o 
  12   8   5     1875.94     2043.32    110.30 o 
 -13   9   5        1.54      114.07     89.28 o 
 -12   9   5     4023.03     3359.19    278.54 o 
 -11   9   5      435.91      387.60     74.02 o 
 -10   9   5      752.16      821.56     68.69 o 
  -9   9   5     1251.61     1035.94     62.37 o 
  -8   9   5     1263.91     1164.13     57.70 o 
  -7   9   5    21450.29    21674.45    130.88 o 
  -6   9   5     1376.47     1363.13     58.69 o 
  -5   9   5      169.26      167.16     46.47 o 
  -4   9   5     7334.93     7252.52     81.74 o 
  -3   9   5     3321.64     3235.35     85.34 o 
  -2   9   5       61.60       48.64     53.89 o 
  -1   9   5      716.05      762.92     70.84 o 
   0   9   5      112.85       59.89     66.46 o 
   1   9   5      640.39      584.52     72.32 o 
   2   9   5    10633.67    10362.88    371.44 o 
   3   9   5     6061.56     5616.50     76.62 o 
   4   9   5      557.86      747.66     57.46 o 
   5   9   5      481.38      490.20     47.18 o 
   6   9   5      114.72       75.62     66.19 o 
   7   9   5        4.23       17.85     58.80 o 
   8   9   5      147.13       57.22     59.97 o 
   9   9   5     5450.91     5773.58    197.98 o 
  10   9   5     2720.18     2862.11     82.16 o 
  11   9   5      357.12      289.18     70.96 o 
  12   9   5     1766.68     1745.11    134.79 o 
 -13  10   5     1882.33     2027.68     99.81 o 
 -12  10   5       30.74       47.27     71.21 o 
 -11  10   5     1348.91     1313.28    120.17 o 
 -10  10   5     1384.56     1339.60     65.99 o 
  -9  10   5      144.35      223.12     67.67 o 
  -8  10   5     1319.29     1337.49     54.11 o 
  -7  10   5     5156.25     4692.24     74.99 o 
  -6  10   5        0.04        1.41     50.98 o 
  -5  10   5     3950.43     4107.21     96.51 o 
  -4  10   5      214.80      263.48     41.64 o 
  -3  10   5    12801.41    13313.38    122.64 o 
  -2  10   5      811.16      684.70     81.74 o 
  -1  10   5     2320.41     1961.22     62.14 o 
   0  10   5     1840.94     1659.04     76.66 o 
   1  10   5    18681.31    17379.39    389.78 o 
   2  10   5      102.77      105.19     55.57 o 
   3  10   5     1119.71     1413.48     60.54 o 
   4  10   5     2925.81     3202.88     68.79 o 
   5  10   5     3646.32     4068.51     74.14 o 
   6  10   5     4805.51     4521.84     98.59 o 
   7  10   5       59.80      113.47     73.32 o 
   8  10   5      272.22      362.17     83.52 o 
   9  10   5     3563.73     3777.84    100.28 o 
  10  10   5      235.37      239.49     64.41 o 
  11  10   5     5253.37     5203.82    135.43 o 
  12  10   5      286.62      209.15    124.49 o 
 -13  11   5     1461.47     1383.46     97.66 o 
 -12  11   5     1213.22     1367.10     92.01 o 
 -11  11   5      140.75      166.74     72.10 o 
 -10  11   5      511.43      433.25     63.02 o 
  -9  11   5       10.38      -58.64     58.64 o 
  -8  11   5      165.07      145.93     53.30 o 
  -7  11   5     2338.16     2534.52     63.87 o 
  -6  11   5     1620.25     1783.46     62.27 o 
  -5  11   5       21.86       28.63     43.74 o 
  -4  11   5     9424.57    10885.88    211.44 o 
  -3  11   5     3158.95     3385.06     82.27 o 
  -2  11   5      511.64      594.54     58.88 o 
  -1  11   5     1827.88     1759.26     67.06 o 
   0  11   5     2729.49     2270.66     81.27 o 
   1  11   5     2799.65     2925.22     69.25 o 
   2  11   5     6855.29     6686.88    111.14 o 
   3  11   5    23604.51    24876.17    185.68 o 
   4  11   5     1493.77     1601.18     54.22 o 
   5  11   5      118.12      156.96     44.47 o 
   6  11   5      725.62      778.70     49.85 o 
   7  11   5     2611.16     2367.54     76.52 o 
   8  11   5       87.48       67.47     80.17 o 
   9  11   5      129.65      165.08     76.88 o 
  10  11   5     2172.42     2081.87     77.78 o 
  11  11   5       35.51        4.50     74.99 o 
  12  11   5      542.16      425.08    126.29 o 
 -13  12   5      193.94      166.61     91.48 o 
 -12  12   5     3178.16     3600.42    205.54 o 
 -11  12   5      352.86      324.51     61.33 o 
 -10  12   5     1003.94     1056.66     59.01 o 
  -9  12   5      201.08      160.02     57.47 o 
  -8  12   5     3323.11     2804.38     57.17 o 
  -7  12   5        0.04       24.05     51.90 o 
  -6  12   5     6247.89     6240.28     74.90 o 
  -5  12   5      254.26      268.27     51.72 o 
  -4  12   5     1671.03     1867.51     87.32 o 
  -3  12   5     3118.68     3089.57     71.25 o 
  -2  12   5      532.58      385.04     55.27 o 
  -1  12   5     7683.07     8341.86    106.07 o 
   0  12   5     8988.20     9215.20    186.56 o 
   1  12   5        7.08       11.00     40.37 o 
   2  12   5    25561.55    25621.97    369.69 o 
   3  12   5      163.71      173.71     41.88 o 
   4  12   5    14718.86    15670.03    200.39 o 
   5  12   5     1157.76     1178.38     56.83 o 
   6  12   5      279.61      375.72     44.97 o 
   7  12   5      663.06      476.62     67.51 o 
   8  12   5     7089.37     7912.71    165.39 o 
   9  12   5      750.64      747.74     79.46 o 
  10  12   5      774.93      773.91     72.06 o 
  11  12   5     1132.71     1001.20     89.22 o 
  12  12   5     1939.95     2003.33    137.59 o 
 -12  13   5       24.98       25.58     74.56 o 
 -11  13   5     1747.15     1474.62     80.46 o 
 -10  13   5     3295.86     3331.35     72.80 o 
  -9  13   5      534.50      612.55     59.44 o 
  -8  13   5      375.13      469.26     52.57 o 
  -7  13   5      554.35      569.56     41.07 o 
  -6  13   5      256.41      169.97     43.83 o 
  -5  13   5     4047.50     4860.01     60.24 o 
  -4  13   5     6575.74     6608.17     74.54 o 
  -3  13   5      710.60      617.52     54.36 o 
  -2  13   5     1562.45     1417.86     52.58 o 
  -1  13   5      202.84      233.38     52.36 o 
   0  13   5    22942.23    23139.86    351.30 o 
   1  13   5      131.22      150.77     45.38 o 
   2  13   5    11359.20    11547.07    133.25 o 
   3  13   5     4198.96     4377.50     71.58 o 
   4  13   5      203.12      230.27     44.84 o 
   5  13   5     3984.26     3819.53    100.94 o 
   6  13   5      519.05      602.01     45.89 o 
   7  13   5     1787.64     1460.78     60.03 o 
   8  13   5      714.40      686.63    110.10 o 
   9  13   5      777.60      703.82    141.32 o 
  10  13   5     5275.65     5210.56    111.99 o 
  11  13   5      628.66      713.70    125.56 o 
  12  13   5      123.18      181.58    121.79 o 
 -12  14   5      285.35      194.13     91.15 o 
 -11  14   5     1128.28     1163.12    131.19 o 
 -10  14   5       82.19       74.84     53.83 o 
  -9  14   5      675.70      673.84     61.79 o 
  -8  14   5     3229.79     3247.88     65.27 o 
  -7  14   5        0.41      -14.67     43.87 o 
  -6  14   5      319.06      263.22     43.27 o 
  -5  14   5      131.82      162.73     43.62 o 
  -4  14   5      145.61      127.19     49.55 o 
  -3  14   5     1175.41     1071.08     49.68 o 
  -2  14   5      114.88       49.45     51.09 o 
  -1  14   5     3139.38     3345.17     61.91 o 
   0  14   5      163.86      326.48     41.69 o 
   1  14   5    16032.06    15920.89    268.37 o 
   2  14   5     1464.89     1392.03     57.82 o 
   3  14   5        0.09      -39.57     50.71 o 
   4  14   5     2935.78     2974.91     65.48 o 
   5  14   5     3205.77     3644.94     68.59 o 
   6  14   5       58.48       45.37     42.46 o 
   7  14   5      585.59      689.96     65.25 o 
   8  14   5      387.57      306.43     79.73 o 
   9  14   5      469.14      506.52     81.27 o 
  10  14   5        0.68       22.90     77.76 o 
  11  14   5       27.08       16.26     87.41 o 
  12  14   5      279.65      295.93    123.84 o 
 -12  15   5      165.42       92.83     74.59 o 
 -11  15   5      753.69      808.62     75.29 o 
 -10  15   5      757.20      685.49     56.69 o 
  -9  15   5      106.76       59.33     58.83 o 
  -8  15   5      317.84      363.81     59.93 o 
  -7  15   5     8691.23     8335.84     85.85 o 
  -6  15   5      283.53      305.92     45.61 o 
  -5  15   5     1177.06     1341.58     63.14 o 
  -4  15   5      785.98      808.80     47.45 o 
  -3  15   5     1036.38      977.33     53.83 o 
  -2  15   5     3665.31     3966.65     67.04 o 
  -1  15   5    20157.94    20622.36    226.18 o 
   0  15   5      182.75      184.35     50.97 o 
   1  15   5      306.77      453.76     54.20 o 
   2  15   5      927.07      976.25     55.02 o 
   3  15   5     9702.46     9611.22    324.85 o 
   4  15   5    10075.37    10999.71    160.57 o 
   5  15   5      219.89      337.12     54.29 o 
   6  15   5     2930.84     3070.94     66.77 o 
   7  15   5       13.42      -24.13     67.97 o 
   8  15   5      784.31      854.09     67.03 o 
   9  15   5     4616.03     4334.53    132.06 o 
  10  15   5        5.36      -29.28     76.07 o 
  11  15   5      770.14      865.28     96.17 o 
 -12  16   5      712.65      614.04     77.32 o 
 -11  16   5      101.25       16.22     82.61 o 
 -10  16   5       15.44       34.45     47.45 o 
  -9  16   5      689.13      647.06     61.28 o 
  -8  16   5     2064.29     2214.89     66.47 o 
  -7  16   5      788.32      911.39     46.15 o 
  -6  16   5     4690.80     4557.83     64.78 o 
  -5  16   5     2578.43     2366.04     56.46 o 
  -4  16   5      977.61      900.80     51.49 o 
  -3  16   5     5624.17     5921.07     73.68 o 
  -2  16   5        5.68       34.74     38.24 o 
  -1  16   5     6663.43     7036.74    152.25 o 
   0  16   5     6775.13     6469.29     75.86 o 
   1  16   5    15362.68    15833.10    473.98 o 
   2  16   5    13816.27    13820.34    366.15 o 
   3  16   5      445.33      439.63     45.77 o 
   4  16   5       89.34      146.17     50.22 o 
   5  16   5       64.83       80.42     49.25 o 
   6  16   5     4605.96     4533.96    113.57 o 
   7  16   5        1.14       12.87     60.01 o 
   8  16   5     4433.12     4348.96     98.83 o 
   9  16   5      609.66      452.14     64.51 o 
  10  16   5      930.17      842.48     88.12 o 
  11  16   5     2104.79     1970.04    137.81 o 
 -12  17   5        8.03       18.98     73.32 o 
 -11  17   5       88.76       -6.74     89.88 o 
 -10  17   5     2437.45     2398.20     79.17 o 
  -9  17   5     1689.05     1867.24     59.46 o 
  -8  17   5     4651.70     4888.49    109.49 o 
  -7  17   5      996.79      946.48     57.56 o 
  -6  17   5     2684.75     2506.95     56.63 o 
  -5  17   5      292.42      331.09     49.97 o 
  -4  17   5     8626.51     8982.33     86.15 o 
  -3  17   5     2911.60     3349.62     58.98 o 
  -2  17   5     1826.90     2036.69     53.25 o 
  -1  17   5     2591.28     2570.80     58.43 o 
   0  17   5     6699.48     7328.41     74.73 o 
   1  17   5     1400.38     1173.95     56.06 o 
   2  17   5     4048.83     4437.68     65.35 o 
   3  17   5      262.59      365.65     50.44 o 
   4  17   5       61.58       68.25     49.36 o 
   5  17   5     1377.84     1361.07     56.84 o 
   6  17   5      345.56      413.09     63.67 o 
   7  17   5     2006.58     1826.19     72.43 o 
   8  17   5       21.87       69.08     61.80 o 
   9  17   5      559.59      561.82     80.75 o 
  10  17   5    10389.21     9917.87   1143.83 o 
  11  17   5     1133.67      874.40    130.35 o 
 -11  18   5     1348.32     1351.15     71.90 o 
 -10  18   5       41.35       27.75     51.86 o 
  -9  18   5      127.60      105.80     50.14 o 
  -8  18   5      582.14      620.40     56.53 o 
  -7  18   5     2398.43     2372.40     53.59 o 
  -6  18   5    18013.46    17669.97    277.18 o 
  -5  18   5     1874.73     2045.16     58.35 o 
  -4  18   5      782.75      841.71     46.84 o 
  -3  18   5     5186.11     5159.90     78.28 o 
  -2  18   5     2471.66     2690.35     51.76 o 
  -1  18   5        2.83       -1.34     37.68 o 
   0  18   5        1.21      -13.66     48.97 o 
   1  18   5      480.99      430.00     37.88 o 
   2  18   5     2495.71     3002.95     62.74 o 
   3  18   5     2383.48     2372.20    115.47 o 
   4  18   5       16.90       30.74     48.69 o 
   5  18   5     2811.00     2874.01     63.98 o 
   6  18   5       37.05       83.95     52.43 o 
   7  18   5     2488.46     2794.39     70.22 o 
   8  18   5     3041.46     3133.54     70.52 o 
   9  18   5      653.50      733.75     78.75 o 
  10  18   5     1546.78     1438.06    117.46 o 
  11  18   5      714.53      755.17    126.68 o 
 -11  19   5     2439.52     2676.34    102.36 o 
 -10  19   5        2.06       21.18     51.89 o 
  -9  19   5       54.20       43.54     56.26 o 
  -8  19   5     1258.27     1286.33     61.03 o 
  -7  19   5    21976.76    22780.94    145.17 o 
  -6  19   5      156.94      172.14     54.29 o 
  -5  19   5      585.92      602.15     52.67 o 
  -4  19   5      317.77      309.86     43.70 o 
  -3  19   5     1293.82     1454.25     55.54 o 
  -2  19   5     1353.66     1427.99     55.31 o 
  -1  19   5     4861.56     5049.25     69.35 o 
   0  19   5      985.61      868.05     46.85 o 
   1  19   5       53.96       13.46     41.94 o 
   2  19   5     1874.26     1895.75     51.63 o 
   3  19   5      673.57      648.44     51.60 o 
   4  19   5        1.57      -21.17     48.43 o 
   5  19   5       20.68      -14.20     53.00 o 
   6  19   5       84.89       38.86     62.98 o 
   7  19   5      479.32      582.58     61.33 o 
   8  19   5      178.75      125.29     59.40 o 
   9  19   5     5085.12     4972.04    105.14 o 
  10  19   5     1421.72     1349.58    123.08 o 
 -11  20   5      571.28      569.22    118.89 o 
 -10  20   5     1129.25     1103.97     63.47 o 
  -9  20   5     6010.03     6206.13     81.97 o 
  -8  20   5       78.72      122.23     56.44 o 
  -7  20   5      190.60      142.32     47.71 o 
  -6  20   5       12.25       23.31     51.81 o 
  -5  20   5    12539.08    12777.91    362.68 o 
  -4  20   5     7935.24     8256.83     81.65 o 
  -3  20   5      789.25      798.40     52.60 o 
  -2  20   5      764.30      784.24     52.44 o 
  -1  20   5      155.99      195.16     49.31 o 
   0  20   5      328.78      246.48     49.99 o 
   1  20   5     4885.95     4905.15     69.44 o 
   2  20   5      211.72      178.45     38.95 o 
   3  20   5      113.89       97.59     42.28 o 
   4  20   5       15.84       23.92     42.17 o 
   5  20   5      826.52      947.52     63.97 o 
   6  20   5        1.36       -8.12     58.80 o 
   7  20   5     1048.86     1188.67     60.97 o 
   8  20   5      144.73      166.50     64.07 o 
   9  20   5     1444.73     1129.37     82.35 o 
  10  20   5       13.91      -70.96     77.37 o 
 -11  21   5       23.16      -10.79     88.83 o 
 -10  21   5     1418.45     1502.38     71.82 o 
  -9  21   5      162.02      186.33     56.75 o 
  -8  21   5     2236.41     2470.93     80.05 o 
  -7  21   5     2596.13     2849.60     70.26 o 
  -6  21   5      235.21      185.84     51.91 o 
  -5  21   5     1358.18     1473.48     67.74 o 
  -4  21   5    22236.95    22319.93    381.04 o 
  -3  21   5     2182.27     2048.82     57.28 o 
  -2  21   5     1853.27     1887.37     53.74 o 
  -1  21   5       20.87       36.95     41.77 o 
   0  21   5     3797.22     3797.22     81.89 o 
   1  21   5      339.19      310.30     36.50 o 
   2  21   5       63.73       49.22     41.63 o 
   3  21   5     4018.13     4252.94     93.47 o 
   4  21   5     1628.37     1647.77     66.49 o 
   5  21   5      485.39      597.83     61.89 o 
   6  21   5      577.34      667.99     60.93 o 
   7  21   5      461.93      588.95     61.45 o 
   8  21   5      259.51      267.96     49.35 o 
   9  21   5     1871.02     2124.32    126.48 o 
  10  21   5     2769.91     2492.66    284.19 o 
 -10  22   5      812.63      713.80     66.90 o 
  -9  22   5      111.82       56.53     49.77 o 
  -8  22   5     1970.76     1839.36     54.98 o 
  -7  22   5      834.33      776.59     55.51 o 
  -6  22   5     2614.27     2789.22     74.35 o 
  -5  22   5       17.86      -30.07     51.68 o 
  -4  22   5     3479.19     4099.22     75.37 o 
  -3  22   5     1417.07     1223.72     51.73 o 
  -2  22   5     5789.43     5643.84    115.49 o 
  -1  22   5     4833.77     4978.12    135.95 o 
   0  22   5     2571.65     2404.11     76.37 o 
   1  22   5      557.44      636.46     45.19 o 
   2  22   5     4365.60     4338.18     70.33 o 
   3  22   5      237.62      291.44     61.36 o 
   4  22   5     1584.32     1891.30     75.37 o 
   5  22   5      680.27      790.81     55.37 o 
   6  22   5      234.10      264.30     59.57 o 
   7  22   5      305.01      420.71     59.99 o 
   8  22   5     2580.63     2518.79    117.60 o 
   9  22   5      456.80      410.32     83.20 o 
 -10  23   5     2753.23     2810.89    153.63 o 
  -9  23   5     1821.55     1878.32     79.60 o 
  -8  23   5     2316.96     2247.25     65.69 o 
  -7  23   5      692.23      570.06     49.84 o 
  -6  23   5       82.33        9.10     91.79 o 
  -5  23   5       91.37       39.14     50.42 o 
  -4  23   5     2807.91     3039.99     55.85 o 
  -3  23   5     3990.32     4222.04    101.61 o 
  -2  23   5        4.17       -4.92     60.98 o 
  -1  23   5     3572.48     3652.51    148.00 o 
   0  23   5     2522.35     2496.20     61.78 o 
   1  23   5        3.17       41.56     48.15 o 
   2  23   5     4994.73     5553.54     87.68 o 
   3  23   5     1721.92     1643.39     65.85 o 
   4  23   5     3151.82     3423.71     65.43 o 
   5  23   5     1185.34     1124.27     62.65 o 
   6  23   5      710.12      827.49     62.20 o 
   7  23   5       64.79       38.54     50.71 o 
   8  23   5      200.28      277.97     64.46 o 
   9  23   5      785.01      731.73     86.40 o 
 -10  24   5     1657.06     1415.90    101.04 o 
  -9  24   5      464.85      542.12     63.96 o 
  -8  24   5      154.09       96.74     49.52 o 
  -7  24   5      500.11      543.41     85.20 o 
  -6  24   5      826.25      816.90     54.16 o 
  -5  24   5      663.67      680.66     60.43 o 
  -4  24   5      888.78     1084.21    101.62 o 
  -3  24   5     4382.25     4673.96     69.07 o 
  -2  24   5       50.87       37.33     46.45 o 
  -1  24   5     1973.42     2085.14     67.86 o 
   0  24   5     1582.07     1627.89     59.41 o 
   1  24   5    12676.84    13601.57    247.87 o 
   2  24   5     6226.69     6619.24    141.62 o 
   3  24   5       38.51       92.51     47.68 o 
   4  24   5      221.32      203.63     59.18 o 
   5  24   5       52.20       43.12     58.86 o 
   6  24   5       81.62       34.83     59.78 o 
   7  24   5     2110.74     2044.19     72.59 o 
   8  24   5      976.96      978.12     66.81 o 
   9  24   5      824.48      746.16     84.68 o 
  -9  25   5        7.35       74.14     60.92 o 
  -8  25   5       14.87       77.63     76.52 o 
  -7  25   5      911.89     1060.84     66.70 o 
  -6  25   5       12.04       18.13     58.34 o 
  -5  25   5     4299.27     4478.18     75.59 o 
  -4  25   5      839.12      860.43     54.19 o 
  -3  25   5     1465.56     1372.37     63.84 o 
  -2  25   5       68.84       86.51     58.81 o 
  -1  25   5     7961.79     8379.87    138.98 o 
   0  25   5     3115.56     3505.01     94.14 o 
   1  25   5      476.10      663.33     54.52 o 
   2  25   5       93.93      114.28     52.87 o 
   3  25   5    19072.42    20888.98    439.40 o 
   4  25   5      215.99      199.92     59.80 o 
   5  25   5      748.44      648.32     53.56 o 
   6  25   5      728.10      716.88     61.17 o 
   7  25   5      360.52      440.08     66.57 o 
   8  25   5        0.85      -23.89     64.09 o 
  -9  26   5        7.34       63.41     60.70 o 
  -8  26   5       32.48       50.19     72.16 o 
  -7  26   5      612.66      580.13     54.19 o 
  -6  26   5     2123.71     2019.33    105.89 o 
  -5  26   5      297.56      236.13     59.06 o 
  -4  26   5       21.73        5.22     45.26 o 
  -3  26   5      397.30      394.48     58.93 o 
  -2  26   5     2630.89     2699.99     78.81 o 
  -1  26   5       29.17       78.20     58.59 o 
   0  26   5     3709.94     3767.89     72.31 o 
   1  26   5     8540.23     8922.92    290.91 o 
   2  26   5     6778.27     7025.30     82.98 o 
   3  26   5      623.67      629.50     62.08 o 
   4  26   5      308.40      268.24     51.57 o 
   5  26   5      789.92      708.57     86.73 o 
   6  26   5      100.30       89.65     58.14 o 
   7  26   5       64.29        8.23     65.66 o 
   8  26   5     2745.16     2817.50     88.39 o 
  -8  27   5      229.64      156.05     63.57 o 
  -7  27   5       62.54       -4.95     73.39 o 
  -6  27   5      149.63      215.03     53.69 o 
  -5  27   5        8.49        4.75     61.75 o 
  -4  27   5     3550.99     3736.23     72.05 o 
  -3  27   5       42.34       43.86     49.84 o 
  -2  27   5       21.88       67.55     49.80 o 
  -1  27   5      108.87       83.67     60.82 o 
   0  27   5     7809.71     8480.67     86.03 o 
   1  27   5      769.21      845.18     64.01 o 
   2  27   5     8042.17     8637.81    205.35 o 
   3  27   5      167.93      183.59     51.36 o 
   4  27   5     1209.50     1328.78     72.15 o 
   5  27   5      277.60      315.91     60.19 o 
   6  27   5     1951.20     2064.98     81.50 o 
   7  27   5      943.69     1038.51     75.96 o 
  -8  28   5      172.36      242.37     73.57 o 
  -7  28   5       16.43       62.10     73.30 o 
  -6  28   5      989.61     1016.89     77.29 o 
  -5  28   5     1680.61     1550.94     94.53 o 
  -4  28   5      101.82      162.59     45.07 o 
  -3  28   5      430.89      412.29     62.08 o 
  -2  28   5     2135.02     2181.47    113.02 o 
  -1  28   5     2188.04     2217.09     61.91 o 
   0  28   5      519.88      472.70     61.73 o 
   1  28   5      257.89      280.93     52.52 o 
   2  28   5      908.48      782.01     49.52 o 
   3  28   5      142.67      135.38     51.04 o 
   4  28   5     1335.40     1164.32     50.52 o 
   5  28   5     2957.46     2721.72    132.21 o 
   6  28   5      225.06      230.73     67.92 o 
   7  28   5       65.33      114.57     70.31 o 
  -7  29   5      952.65      886.63     67.93 o 
  -6  29   5      267.72      268.26     64.49 o 
  -5  29   5     1083.51     1062.83     68.28 o 
  -4  29   5        2.88        4.26     50.23 o 
  -3  29   5     1826.64     1957.36     72.55 o 
  -2  29   5     1299.34     1510.76     64.25 o 
  -1  29   5     2144.38     2106.69     67.03 o 
   0  29   5     3481.22     3524.28     72.76 o 
   1  29   5       40.66       99.80     58.27 o 
   2  29   5       67.53       29.80     51.28 o 
   3  29   5     3339.04     3281.97     72.48 o 
   4  29   5     1090.20     1055.62     62.52 o 
   5  29   5       49.61       67.10     73.01 o 
   6  29   5       16.82       28.37     73.27 o 
  -6  30   5      204.67      232.33     63.16 o 
  -5  30   5     4035.87     3998.06    125.00 o 
  -4  30   5      441.35      520.75     58.63 o 
  -3  30   5      113.51      103.14     50.48 o 
  -2  30   5      849.66      734.75     54.08 o 
  -1  30   5     1425.64     1273.84    107.15 o 
   0  30   5     1933.78     1531.90     53.93 o 
   1  30   5     1319.59     1340.38     74.52 o 
   2  30   5      277.69      299.51     58.66 o 
   3  30   5      129.17      103.06     63.46 o 
   4  30   5      170.56      215.13     64.16 o 
   5  30   5      831.87      661.28     66.77 o 
   6  30   5     1010.61      993.27     96.37 o 
  -5  31   5      663.52      440.63     60.38 o 
  -4  31   5     3040.28     3048.35    203.76 o 
  -3  31   5      235.62      266.53     64.69 o 
  -2  31   5      448.55      443.74     58.77 o 
  -1  31   5      580.13      581.52    136.06 o 
   0  31   5        6.70       61.62     63.10 o 
   1  31   5        0.07       17.50     61.62 o 
   2  31   5      366.76      471.71     67.22 o 
   3  31   5      656.93      656.98     75.19 o 
   4  31   5     5496.29     5061.15    154.20 o 
   5  31   5        8.09      -37.43     72.17 o 
  -5  32   5      295.28      136.92     75.94 o 
  -4  32   5      155.71      137.77     64.34 o 
  -3  32   5     1231.41     1054.82     61.82 o 
  -2  32   5     1181.05     1080.97     76.88 o 
  -1  32   5      185.06      259.74     84.99 o 
   0  32   5      975.18     1170.41     81.79 o 
   1  32   5      121.60      136.13     76.79 o 
   2  32   5     2149.43     2092.76     73.58 o 
   3  32   5        9.11      -30.85     62.95 o 
   4  32   5       74.00       65.56     55.25 o 
  -3  33   5     2223.03     2355.99    165.24 o 
  -2  33   5        4.73      -72.86     72.86 o 
  -1  33   5      732.89      820.18     68.74 o 
   0  33   5      294.89      224.98     64.96 o 
   1  33   5      125.11       78.95     57.55 o 
   2  33   5      354.14      356.35     70.25 o 
   0  34   5      160.87      344.23     91.49 o 
 -12   0   6      185.38      155.67     70.19 o 
 -10   0   6       36.13       31.88     80.90 o 
  -8   0   6      307.44      276.05     65.14 o 
  -6   0   6     8535.49     9766.29    126.01 o 
  -4   0   6     8731.51     9802.88    128.41 o 
  -2   0   6     1063.26      937.06     56.27 o 
   0   0   6      598.66      694.33     86.25 o 
   2   0   6    38763.67    40724.28    302.63 o 
   4   0   6    22546.98    23438.80    220.32 o 
   6   0   6    22862.06    24342.88    238.70 o 
   8   0   6     9697.57     9298.35    286.87 o 
  10   0   6     1623.73     1768.50     83.21 o 
  12   0   6      123.99      165.85     89.30 o 
 -13   1   6      765.83      911.66     71.93 o 
 -12   1   6      702.38      704.43     60.15 o 
 -11   1   6      179.17       59.57     52.34 o 
 -10   1   6     1697.19     1652.67     65.44 o 
  -9   1   6     3278.67     2983.67     61.85 o 
  -8   1   6    10447.93    10297.50     86.86 o 
  -7   1   6     9308.77     9000.17     82.15 o 
  -6   1   6      247.32      343.53     46.88 o 
  -5   1   6     1761.37     1728.61     51.17 o 
  -4   1   6      209.88      233.45     45.39 o 
  -3   1   6     1343.33     1365.39     54.16 o 
  -2   1   6     8534.99     8309.21     84.26 o 
  -1   1   6     8757.75     7945.11     78.30 o 
   0   1   6    22769.39    22222.09    131.17 o 
   1   1   6      113.83      224.23     48.91 o 
   2   1   6    16385.14    16172.67    165.13 o 
   3   1   6     2174.86     3161.52    110.72 o 
   4   1   6      244.23      256.54     66.95 o 
   5   1   6       58.99       90.55     64.68 o 
   6   1   6     2415.50     2631.16    231.96 o 
   7   1   6     7780.26     7898.73    107.48 o 
   8   1   6     2583.85     2720.34     65.75 o 
   9   1   6      662.47      790.50     54.94 o 
  10   1   6       16.49       29.59     50.53 o 
  11   1   6       47.78       89.88     56.75 o 
  12   1   6        2.35       -9.70     59.23 o 
 -13   2   6        7.09       37.58     75.17 o 
 -12   2   6       12.35       18.78     55.78 o 
 -11   2   6     1998.50     2188.53     67.49 o 
 -10   2   6     1241.64     1353.22     58.87 o 
  -9   2   6     2157.12     2115.56     55.91 o 
  -8   2   6      561.84      608.07     49.54 o 
  -7   2   6     3956.21     4288.73     65.26 o 
  -6   2   6      185.62      213.22     41.54 o 
  -5   2   6     3080.83     3090.54     54.87 o 
  -4   2   6    21213.33    22849.55    151.92 o 
  -3   2   6     5229.62     5090.80     64.39 o 
  -2   2   6      700.00      795.09     51.14 o 
  -1   2   6    11989.88    11867.26    197.47 o 
   0   2   6      739.04      770.27     53.65 o 
   1   2   6    23053.01    22924.36    187.81 o 
   2   2   6     2571.15     2788.74     68.22 o 
   3   2   6     2041.02     2768.29     76.22 o 
   4   2   6     2143.81     2462.95     79.90 o 
   5   2   6    19352.95    20798.42    150.11 o 
   6   2   6      968.41      876.62     68.51 o 
   7   2   6       20.50       23.08     62.16 o 
   8   2   6      373.91      384.73     52.69 o 
   9   2   6     1764.29     1777.02     71.52 o 
  10   2   6      383.37      378.63     54.77 o 
  11   2   6     1354.11     1262.02     60.29 o 
  12   2   6       11.18       22.77     65.98 o 
 -13   3   6     1395.46     1536.41     91.72 o 
 -12   3   6      288.86      257.49     63.77 o 
 -11   3   6     1302.84     1334.85     62.54 o 
 -10   3   6      131.47       48.71     54.87 o 
  -9   3   6      428.73      482.83     48.23 o 
  -8   3   6       70.15      114.70     44.53 o 
  -7   3   6    24281.21    26413.15    126.64 o 
  -6   3   6     2626.34     3007.17     59.35 o 
  -5   3   6      715.03      802.37     50.07 o 
  -4   3   6     4579.96     5284.94     97.03 o 
  -3   3   6     7480.58     7386.75     76.18 o 
  -2   3   6       98.98      224.01     44.31 o 
  -1   3   6     4963.75     4290.06     71.92 o 
   0   3   6       60.49       80.96     55.26 o 
   1   3   6      609.74      456.90     58.06 o 
   2   3   6     5383.82     5407.08     89.22 o 
   3   3   6    10545.17     9611.70    106.07 o 
   4   3   6      276.44      390.40     96.14 o 
   5   3   6      381.19      373.44     69.53 o 
   6   3   6     2275.70     2347.40    113.26 o 
   7   3   6     5615.87     5452.31    260.50 o 
   8   3   6     8742.63     8913.16    296.88 o 
   9   3   6     2286.56     2720.33     82.55 o 
  10   3   6     4022.17     4334.57    118.84 o 
  11   3   6      156.13      233.57     52.82 o 
  12   3   6      439.96      448.33     63.00 o 
 -13   4   6     1067.61     1045.12     89.34 o 
 -12   4   6     2484.75     2346.32     77.18 o 
 -11   4   6      149.05      101.02     64.41 o 
 -10   4   6       17.67       50.68     60.38 o 
  -9   4   6       28.89       40.86     45.18 o 
  -8   4   6    12084.48    11975.46     95.36 o 
  -7   4   6      424.00      358.54     46.54 o 
  -6   4   6    11483.03    11922.45     90.15 o 
  -5   4   6     8013.56     8837.25     88.91 o 
  -4   4   6      155.30      254.72     55.58 o 
  -3   4   6     1535.81     1777.14     64.95 o 
  -2   4   6     3867.84     4446.71     71.53 o 
  -1   4   6    14673.85    15076.74    122.28 o 
   0   4   6     1073.27      992.85     53.86 o 
   1   4   6      453.78      508.44     49.38 o 
   2   4   6    10931.88    10961.99    113.81 o 
   3   4   6     2071.27     2019.49     79.74 o 
   4   4   6     1403.59     1574.41    107.67 o 
   5   4   6      977.45      841.20     99.32 o 
   6   4   6      930.13      977.23     98.37 o 
   7   4   6     1513.95     1543.33     71.03 o 
   8   4   6    19208.09    18812.74    155.51 o 
   9   4   6     7058.41     7257.69    235.77 o 
  10   4   6      594.02      609.05     66.00 o 
  11   4   6      522.96      586.92     60.91 o 
  12   4   6      696.63      681.75     72.03 o 
 -13   5   6       73.57      125.33     77.37 o 
 -12   5   6       35.18       30.75     64.46 o 
 -11   5   6     2075.17     2224.05     80.13 o 
 -10   5   6     2069.72     2340.43     72.27 o 
  -9   5   6     2710.09     2586.90     66.91 o 
  -8   5   6    24994.07    25785.50    366.39 o 
  -7   5   6       13.20       39.14     51.22 o 
  -6   5   6     4959.49     4709.90     75.45 o 
  -5   5   6       10.78        8.95     46.95 o 
  -4   5   6    22978.34    23331.30    219.29 o 
  -3   5   6     8527.05     9313.50     94.58 o 
  -2   5   6     1526.97     1775.89     57.63 o 
  -1   5   6    14198.89    14412.16    109.13 o 
   0   5   6    14436.39    12625.13    100.87 o 
   1   5   6     1280.00     1340.16     98.98 o 
   2   5   6     3153.39     2700.63    107.68 o 
   3   5   6       87.07       82.71     55.33 o 
   4   5   6     5770.56     5825.75    124.67 o 
   5   5   6     1081.03      740.53     97.85 o 
   6   5   6     1623.57     1462.09    103.86 o 
   7   5   6     1910.00     1827.24     72.46 o 
   8   5   6     1059.44      993.21     69.28 o 
   9   5   6      335.18      368.63     76.86 o 
  10   5   6     3461.36     3570.39     80.20 o 
  11   5   6      169.00      205.85     60.79 o 
  12   5   6      688.93      821.78     81.20 o 
 -13   6   6       58.88       59.52     79.99 o 
 -12   6   6      340.67      308.47     64.85 o 
 -11   6   6       53.81       81.28     62.83 o 
 -10   6   6     1848.51     1907.95     73.52 o 
  -9   6   6     8675.16     8907.78    101.26 o 
  -8   6   6     4469.02     4203.66     74.77 o 
  -7   6   6     2739.39     2643.31     70.63 o 
  -6   6   6    13124.62    13525.14    101.65 o 
  -5   6   6     3866.03     3647.21     65.32 o 
  -4   6   6     6007.77     5905.45    149.72 o 
  -3   6   6     1643.18     1714.58     54.24 o 
  -2   6   6      740.18     1022.70     49.35 o 
  -1   6   6      134.48       82.35     47.48 o 
   0   6   6      248.73      253.12     67.79 o 
   1   6   6     2463.35     2459.77     87.45 o 
   2   6   6      966.70      838.74     74.91 o 
   3   6   6     5316.89     6248.74    101.92 o 
   4   6   6     2507.44     2606.97     82.54 o 
   5   6   6      135.77      188.16     89.64 o 
   6   6   6       68.46       68.34     60.90 o 
   7   6   6     3043.66     2589.92     70.04 o 
   8   6   6    13597.63    14568.18    247.22 o 
   9   6   6     2251.43     2246.97     99.02 o 
  10   6   6      237.29      168.52     61.59 o 
  11   6   6     2415.85     2413.65     76.14 o 
  12   6   6      267.08      250.69     80.94 o 
 -13   7   6     1075.70     1151.17    143.15 o 
 -12   7   6       73.33       84.28     64.12 o 
 -11   7   6       89.06       80.39     61.96 o 
 -10   7   6      588.69      681.67     66.69 o 
  -9   7   6       13.14       32.23     56.48 o 
  -8   7   6      939.75      990.87     56.37 o 
  -7   7   6    34020.19    37204.57    164.30 o 
  -6   7   6       15.15      -16.13     51.36 o 
  -5   7   6     3194.49     3312.10     63.55 o 
  -4   7   6       13.08       22.09     45.68 o 
  -3   7   6     1122.71      756.34     46.43 o 
  -2   7   6       10.85       88.27     39.89 o 
  -1   7   6    16951.87    16707.67    133.92 o 
   0   7   6        0.37      -20.01     54.73 o 
   1   7   6     3278.50     3184.01    186.46 o 
   2   7   6     6875.99     7858.06    366.80 o 
   3   7   6     5518.38     5048.07    169.75 o 
   4   7   6       57.38      126.06     63.80 o 
   5   7   6        2.94       29.20     86.76 o 
   6   7   6       18.56       28.97     60.55 o 
   7   7   6     2840.80     2762.61     78.90 o 
   8   7   6      444.99      415.87     77.87 o 
   9   7   6    11437.36    12245.82    403.58 o 
  10   7   6     1845.35     1920.99     72.40 o 
  11   7   6      149.07      135.58     61.81 o 
  12   7   6      451.63      445.34     81.02 o 
 -13   8   6      218.22      234.64     90.94 o 
 -12   8   6     1331.56     1267.06     85.88 o 
 -11   8   6      414.56      409.50     64.75 o 
 -10   8   6      116.55       79.45     64.50 o 
  -9   8   6     2821.71     2952.92     75.50 o 
  -8   8   6     3850.93     3641.93     72.00 o 
  -7   8   6      623.77      716.71     56.09 o 
  -6   8   6       56.62       93.59     51.30 o 
  -5   8   6    12119.76    12258.38    131.71 o 
  -4   8   6      587.95      451.40     47.82 o 
  -3   8   6     1823.34     2269.20     58.29 o 
  -2   8   6     1738.60     1760.40     57.23 o 
  -1   8   6     1569.80     1780.13     78.67 o 
   0   8   6     1329.25     1524.19     77.40 o 
   1   8   6     9911.36     9910.97    246.88 o 
   2   8   6     1255.10     1252.13     57.37 o 
   3   8   6      321.98      409.33     63.42 o 
   4   8   6      516.46      475.16     56.89 o 
   5   8   6      821.38      920.97     54.80 o 
   6   8   6     3943.53     4126.75     88.22 o 
   7   8   6      178.18      252.88     61.75 o 
   8   8   6      786.18      870.92     79.71 o 
   9   8   6    15652.63    17130.42    584.56 o 
  10   8   6       10.25       13.85     60.10 o 
  11   8   6     3939.32     3953.95    122.35 o 
  12   8   6      328.48      305.38     84.30 o 
 -13   9   6     1197.73     1139.53    100.75 o 
 -12   9   6      334.16      332.22     76.51 o 
 -11   9   6      275.26      208.80     63.54 o 
 -10   9   6     3275.96     3721.82     81.13 o 
  -9   9   6     1503.07     1575.41     72.31 o 
  -8   9   6    12651.79    12557.44    102.00 o 
  -7   9   6     6168.09     5837.52    125.17 o 
  -6   9   6     6816.84     6956.57    138.42 o 
  -5   9   6     4591.90     4229.74     66.59 o 
  -4   9   6     1360.00     1292.47     73.53 o 
  -3   9   6     5095.74     5865.75     73.81 o 
  -2   9   6      673.61      871.75     59.07 o 
  -1   9   6     1566.09     1663.18     76.15 o 
   0   9   6     8313.59     7739.39    100.29 o 
   1   9   6      530.50      521.69     69.32 o 
   2   9   6      839.25      703.85     70.45 o 
   3   9   6     6234.45     6481.59    102.25 o 
   4   9   6     4917.10     5379.90     75.93 o 
   5   9   6     1341.67     1490.77     52.16 o 
   6   9   6     1051.63     1083.46     67.77 o 
   7   9   6    15835.32    16307.87    509.79 o 
   8   9   6      635.32      616.13     77.39 o 
   9   9   6      176.65      292.51     80.26 o 
  10   9   6     2701.12     2851.40     91.74 o 
  11   9   6       19.65       21.76     63.90 o 
  12   9   6      693.38      702.38     87.04 o 
 -13  10   6     2817.85     2575.52    103.84 o 
 -12  10   6      992.44      644.61    263.39 o 
 -11  10   6      231.04      242.21     65.72 o 
 -10  10   6      264.10      254.88     65.23 o 
  -9  10   6      281.22      273.13     61.69 o 
  -8  10   6     2634.81     2590.32     66.77 o 
  -7  10   6     1801.70     1852.06     54.74 o 
  -6  10   6     6046.92     6143.28     87.94 o 
  -5  10   6      118.79      185.72     45.13 o 
  -4  10   6     1926.46     1661.71     54.15 o 
  -3  10   6     6857.50     7037.80    104.80 o 
  -2  10   6    15586.87    15893.55    124.53 o 
  -1  10   6     4610.17     5039.09     78.05 o 
   0  10   6     7715.54     7974.26    201.16 o 
   1  10   6     1233.25      977.27     60.96 o 
   2  10   6    23836.57    24157.94    357.70 o 
   3  10   6       27.96       27.46     45.62 o 
   4  10   6     1730.85     1953.06     60.94 o 
   5  10   6      138.70      118.74     50.87 o 
   6  10   6     1913.48     2192.61    156.71 o 
   7  10   6      693.55      752.67     64.92 o 
   8  10   6     6886.31     6988.19    166.87 o 
   9  10   6     1821.79     1896.45     72.40 o 
  10  10   6      239.62      226.96     76.67 o 
  11  10   6        1.38        7.02     75.51 o 
  12  10   6      361.74      294.38     90.21 o 
 -12  11   6       72.55      240.33     73.52 o 
 -11  11   6     3091.26     3343.68     76.19 o 
 -10  11   6     3319.05     3556.26    118.69 o 
  -9  11   6      144.89      109.07     64.59 o 
  -8  11   6     2231.90     2394.03    148.30 o 
  -7  11   6     1710.76     1681.92     78.48 o 
  -6  11   6     1704.47     1754.32     49.71 o 
  -5  11   6       14.10       16.12     50.53 o 
  -4  11   6       16.26        4.82     38.59 o 
  -3  11   6     5617.83     5433.43     84.67 o 
  -2  11   6      214.34      220.58     64.67 o 
  -1  11   6     2048.42     1824.78    114.40 o 
   0  11   6    15489.49    15396.65    129.97 o 
   1  11   6     5967.92     5545.75    150.98 o 
   2  11   6     2739.89     2820.62     73.58 o 
   3  11   6    10950.72    10875.52    133.61 o 
   4  11   6     2973.17     2734.87     72.56 o 
   5  11   6     2609.43     2445.05     57.84 o 
   6  11   6     1445.21     1596.70     52.64 o 
   7  11   6       56.94      110.83     60.34 o 
   8  11   6     1469.06     1357.39     68.85 o 
   9  11   6      632.14      559.91     73.57 o 
  10  11   6      970.50      967.95     80.78 o 
  11  11   6       52.29       -0.27     82.80 o 
  12  11   6       23.69      -53.39     88.74 o 
 -12  12   6        0.04      -13.47    106.95 o 
 -11  12   6     1236.52     1102.00     66.24 o 
 -10  12   6      528.21      550.74     55.02 o 
  -9  12   6     1770.69     1908.29     72.67 o 
  -8  12   6       86.50      135.50     65.37 o 
  -7  12   6     1575.84     1763.73     80.66 o 
  -6  12   6        9.77       -7.83     43.66 o 
  -5  12   6     1221.14     1159.98     45.54 o 
  -4  12   6     1180.34     1124.06     49.55 o 
  -3  12   6     2667.23     3265.15     70.57 o 
  -2  12   6     1110.18     1074.95     61.76 o 
  -1  12   6     2729.21     3113.48    102.79 o 
   0  12   6     3399.17     3842.95     76.97 o 
   1  12   6    44474.01    48817.48    659.09 o 
   2  12   6     1838.46     2189.09     67.45 o 
   3  12   6      720.24      853.58     45.01 o 
   4  12   6      586.71      585.37     53.78 o 
   5  12   6     6611.83     7021.02     83.71 o 
   6  12   6     1530.31     1811.68     61.51 o 
   7  12   6     3060.80     3249.22    160.22 o 
   8  12   6      249.09      232.25     79.43 o 
   9  12   6     1216.76     1148.24     66.48 o 
  10  12   6      215.90      185.66     77.89 o 
  11  12   6        7.03       34.60     78.64 o 
 -12  13   6      157.19      166.71     90.17 o 
 -11  13   6     1075.18      881.00     66.65 o 
 -10  13   6      264.41      249.66     58.49 o 
  -9  13   6      780.53      762.82     57.12 o 
  -8  13   6       73.38       60.33     53.08 o 
  -7  13   6     1106.57      979.29     55.25 o 
  -6  13   6     1920.43     2048.57     59.94 o 
  -5  13   6      352.18      413.34     51.37 o 
  -4  13   6      145.12      119.74     61.85 o 
  -3  13   6     1818.62     2013.00     64.24 o 
  -2  13   6      101.07      165.10     69.49 o 
  -1  13   6     2445.07     2235.87     66.43 o 
   0  13   6     1762.97     1641.99     71.74 o 
   1  13   6     1262.87     1196.07     52.36 o 
   2  13   6      377.07      457.01     52.53 o 
   3  13   6    12956.36    13208.16    171.66 o 
   4  13   6     4370.19     4251.70     65.79 o 
   5  13   6     7389.19     7805.04    244.33 o 
   6  13   6     1012.36      981.18     55.22 o 
   7  13   6     4823.44     5573.27    105.67 o 
   8  13   6      308.82      279.00     74.42 o 
   9  13   6     4708.44     4894.66    102.75 o 
  10  13   6      883.37      890.92     81.55 o 
  11  13   6      227.96      230.36     85.12 o 
 -12  14   6      856.67      891.60     93.48 o 
 -11  14   6      290.27      305.71     64.44 o 
 -10  14   6       77.42      142.33     59.35 o 
  -9  14   6      551.80      610.70     50.09 o 
  -8  14   6     2384.97     2381.86     58.92 o 
  -7  14   6     1315.08     1205.05     48.92 o 
  -6  14   6       88.61       99.26     49.96 o 
  -5  14   6      938.91      981.69     48.45 o 
  -4  14   6        3.42       20.89     49.63 o 
  -3  14   6      328.19      291.93     61.80 o 
  -2  14   6      767.94      742.34     64.59 o 
  -1  14   6    14219.79    14493.12     96.53 o 
   0  14   6     8855.20     9312.29     93.47 o 
   1  14   6    11326.69    11813.83    192.53 o 
   2  14   6     8036.25     8525.98     83.50 o 
   3  14   6     2107.77     2017.05     81.65 o 
   4  14   6     2720.30     2784.71    108.56 o 
   5  14   6      135.71       88.88     50.26 o 
   6  14   6        1.92       43.63     49.15 o 
   7  14   6        1.96       14.35     56.99 o 
   8  14   6     6594.16     6665.43    131.77 o 
   9  14   6     2095.29     1996.16     70.19 o 
  10  14   6      351.55      348.24     76.42 o 
  11  14   6       62.31       43.17     85.09 o 
 -12  15   6       22.88        6.45     89.95 o 
 -11  15   6      370.06      444.66     81.94 o 
 -10  15   6     3100.86     2964.50     81.15 o 
  -9  15   6      161.41      169.03     56.95 o 
  -8  15   6     5719.52     5838.84    124.20 o 
  -7  15   6      402.91      473.24     49.47 o 
  -6  15   6      689.55      725.26     45.94 o 
  -5  15   6      937.78      739.53     52.44 o 
  -4  15   6        3.59       27.16     48.76 o 
  -3  15   6     4931.76     4890.98    148.52 o 
  -2  15   6      512.18      633.35     42.15 o 
  -1  15   6      873.75      859.20     53.58 o 
   0  15   6    43791.37    46195.66    285.36 o 
   1  15   6      416.94      456.74     41.86 o 
   2  15   6     5604.31     5463.77     66.64 o 
   3  15   6      428.61      383.18     37.98 o 
   4  15   6     2653.86     2649.68     90.17 o 
   5  15   6     2917.09     2947.31     59.36 o 
   6  15   6      753.86      778.13     63.82 o 
   7  15   6     1336.54     1575.75     70.15 o 
   8  15   6        0.11      -27.85     71.27 o 
   9  15   6      176.29      214.99     74.68 o 
  10  15   6     4430.36     4300.30    111.72 o 
  11  15   6     1506.54     1526.33    120.27 o 
 -12  16   6      118.28       32.59     73.73 o 
 -11  16   6      293.27      192.54     91.29 o 
 -10  16   6      327.31      321.04     51.76 o 
  -9  16   6      731.48      764.15     59.57 o 
  -8  16   6     3660.62     3785.41     69.04 o 
  -7  16   6        0.09      -26.40     55.40 o 
  -6  16   6    10148.70    10091.15    133.41 o 
  -5  16   6     4397.06     4181.88     67.16 o 
  -4  16   6     3264.08     3164.81     63.16 o 
  -3  16   6     8101.04     8293.72     78.11 o 
  -2  16   6     1101.13     1074.20     54.04 o 
  -1  16   6      502.58      524.76     46.09 o 
   0  16   6      411.82      447.03     46.49 o 
   1  16   6    20990.35    22470.12    223.19 o 
   2  16   6     5114.17     5106.52     66.99 o 
   3  16   6     8200.54     8641.03    147.32 o 
   4  16   6       67.64       74.77     42.67 o 
   5  16   6     1083.59     1159.80     50.73 o 
   6  16   6      800.05      935.88     57.29 o 
   7  16   6      433.57      434.77     65.14 o 
   8  16   6     3271.05     3602.17    150.25 o 
   9  16   6      806.99      736.01     89.52 o 
  10  16   6       48.58       38.01     91.88 o 
  11  16   6      248.65      283.96     90.85 o 
 -11  17   6     1432.38     1199.33    169.21 o 
 -10  17   6      545.34      454.69     48.66 o 
  -9  17   6       12.24       36.77     49.54 o 
  -8  17   6      745.50      654.94     57.14 o 
  -7  17   6    13678.76    14627.67    152.88 o 
  -6  17   6      319.79      387.08     47.88 o 
  -5  17   6      753.43      794.37     52.49 o 
  -4  17   6      552.84      540.94     51.46 o 
  -3  17   6     2340.25     2314.62     98.33 o 
  -2  17   6     7647.20     7432.09     81.69 o 
  -1  17   6     7831.61     7560.78     73.86 o 
   0  17   6     1172.02     1200.08     49.51 o 
   1  17   6      934.04      967.13     54.03 o 
   2  17   6     5797.40     5884.67     74.41 o 
   3  17   6     4620.08     4559.99     92.98 o 
   4  17   6     1936.06     1718.14     98.14 o 
   5  17   6      201.64      167.66     46.10 o 
   6  17   6      712.94      767.85     55.98 o 
   7  17   6    12114.19    11896.85    101.69 o 
   8  17   6        8.16      -12.51     92.26 o 
   9  17   6     4622.74     4183.52    218.74 o 
  10  17   6        0.46       32.12     90.84 o 
 -11  18   6      418.55      464.35     91.03 o 
 -10  18   6        2.20       -4.67     48.60 o 
  -9  18   6     6197.39     5820.90     79.22 o 
  -8  18   6     4241.38     3996.69     75.26 o 
  -7  18   6        8.00       15.64     47.27 o 
  -6  18   6     1441.60     1450.40     58.37 o 
  -5  18   6     4645.61     4585.31     68.70 o 
  -4  18   6      156.84       53.73     49.29 o 
  -3  18   6       10.79       13.39     43.94 o 
  -2  18   6       60.32       47.24     43.01 o 
  -1  18   6     3430.60     3293.87     62.84 o 
   0  18   6      147.91      156.41     42.96 o 
   1  18   6     6940.27     7085.45     72.28 o 
   2  18   6     1454.21     1583.48     56.49 o 
   3  18   6      521.69      603.50     41.47 o 
   4  18   6       36.86       26.86     49.29 o 
   5  18   6      257.92      226.81     62.33 o 
   6  18   6       89.57      181.87     60.42 o 
   7  18   6     2576.09     2795.21     75.95 o 
   8  18   6     4020.29     3877.93     71.79 o 
   9  18   6     4287.30     4149.62    101.15 o 
  10  18   6      296.31      296.72     77.61 o 
 -11  19   6       75.02      149.55     89.20 o 
 -10  19   6     1289.15     1410.76     79.21 o 
  -9  19   6      478.18      445.91     55.55 o 
  -8  19   6     3949.72     3578.05     78.01 o 
  -7  19   6     5212.89     5234.75     98.53 o 
  -6  19   6     1444.60     1591.89     65.42 o 
  -5  19   6      901.24     1147.52     65.86 o 
  -4  19   6     2679.11     2719.06     70.47 o 
  -3  19   6      759.01      787.44     51.99 o 
  -2  19   6     6196.81     6075.01    123.15 o 
  -1  19   6     2741.15     2843.29     82.29 o 
   0  19   6     2428.78     2252.55     59.09 o 
   1  19   6     1475.29     1317.30     51.57 o 
   2  19   6        2.79      -15.99     41.29 o 
   3  19   6     1120.82     1080.01     48.61 o 
   4  19   6     2159.52     2319.11     68.66 o 
   5  19   6      614.04      608.77     62.54 o 
   6  19   6     2484.20     2703.73     70.99 o 
   7  19   6      255.53      294.74     63.29 o 
   8  19   6      284.04      264.07     62.49 o 
   9  19   6     1713.88     1748.66    104.23 o 
  10  19   6     6093.39     5729.99    332.58 o 
 -11  20   6      173.99      244.52     88.99 o 
 -10  20   6      275.78      233.84     73.19 o 
  -9  20   6      107.39       99.48     49.10 o 
  -8  20   6     9043.39     9297.39    111.78 o 
  -7  20   6      575.32      621.76     48.92 o 
  -6  20   6     2580.60     2941.80     63.43 o 
  -5  20   6     3115.04     3250.79     65.24 o 
  -4  20   6      154.53      126.93     49.55 o 
  -3  20   6        8.66        4.11     42.37 o 
  -2  20   6     8947.70     8998.25     81.70 o 
  -1  20   6      823.65      855.84     46.59 o 
   0  20   6     2247.65     2381.82     70.69 o 
   1  20   6     1522.89     1457.83     67.15 o 
   2  20   6     2042.61     1965.97     53.21 o 
   3  20   6      164.80      168.41     40.74 o 
   4  20   6      315.95      246.28     53.36 o 
   5  20   6       54.58      133.37     59.48 o 
   6  20   6       38.92       76.65     51.59 o 
   7  20   6      115.09       99.23     58.94 o 
   8  20   6     6768.34     6843.70     91.42 o 
   9  20   6        5.84       67.32     73.09 o 
  10  20   6       95.38      173.57     98.65 o 
 -10  21   6     3319.97     2860.87    165.39 o 
  -9  21   6      348.24      345.39     45.09 o 
  -8  21   6     3734.31     3643.99     98.34 o 
  -7  21   6     2703.25     3137.43     63.36 o 
  -6  21   6     2061.35     2217.03     60.91 o 
  -5  21   6      609.47      530.33     61.39 o 
  -4  21   6        4.19       14.05     60.37 o 
  -3  21   6     3036.72     3359.76     70.24 o 
  -2  21   6      330.97      332.34     44.55 o 
  -1  21   6        5.75       79.46     37.43 o 
   0  21   6     9798.96     9428.91    246.58 o 
   1  21   6     7960.00     7643.68     69.48 o 
   2  21   6       31.70       61.96     46.29 o 
   3  21   6      393.27      480.23     54.93 o 
   4  21   6      865.49      926.16     55.64 o 
   5  21   6       14.28      -16.04     50.65 o 
   6  21   6       14.61      -14.72     64.14 o 
   7  21   6      873.19      856.43     62.57 o 
   8  21   6      818.27      826.33     60.27 o 
   9  21   6     2558.08     2361.77    213.44 o 
 -10  22   6      970.55      859.37     74.57 o 
  -9  22   6     9641.76     9552.31    100.81 o 
  -8  22   6     1494.61     1501.50     60.35 o 
  -7  22   6        6.58       40.39     45.87 o 
  -6  22   6      269.45      225.35     52.23 o 
  -5  22   6     2565.39     2747.61     58.25 o 
  -4  22   6     1324.84     1265.45     63.68 o 
  -3  22   6        5.79      -16.29     59.49 o 
  -2  22   6      727.59      735.50     56.13 o 
  -1  22   6      438.69      544.26     82.15 o 
   0  22   6     2205.87     2344.19     70.15 o 
   1  22   6     4667.22     5273.68    118.57 o 
   2  22   6     1516.68     1785.34     91.48 o 
   3  22   6       88.88      116.75     52.03 o 
   4  22   6     1873.41     1704.79     59.00 o 
   5  22   6      571.12      568.62     52.90 o 
   6  22   6     1002.32      900.17     63.01 o 
   7  22   6     1010.26     1046.64     58.98 o 
   8  22   6      998.32     1044.03     85.22 o 
   9  22   6     2019.28     2084.17    105.50 o 
 -10  23   6      202.84      128.71    121.57 o 
  -9  23   6     1664.36     1440.13     66.47 o 
  -8  23   6      639.59      545.76     54.28 o 
  -7  23   6     2616.85     2369.03     74.92 o 
  -6  23   6     1460.50     1472.70     66.76 o 
  -5  23   6      294.01      348.12     59.37 o 
  -4  23   6      634.52      754.93     60.73 o 
  -3  23   6      290.68      344.87     69.06 o 
  -2  23   6     1887.03     2032.36     88.40 o 
  -1  23   6     8191.31     8798.18     86.61 o 
   0  23   6     1146.73     1231.14     57.74 o 
   1  23   6      433.77      427.30     62.40 o 
   2  23   6      220.10      188.45     56.57 o 
   3  23   6     1318.88     1381.10     56.79 o 
   4  23   6     2568.97     2654.77     69.83 o 
   5  23   6       56.44      102.35     58.95 o 
   6  23   6     2802.46     2604.71     64.89 o 
   7  23   6     1362.77     1332.54     69.65 o 
   8  23   6      164.02      151.45     63.10 o 
   9  23   6     1836.86     1689.54     90.39 o 
  -9  24   6      196.60      163.15     71.21 o 
  -8  24   6      166.25      146.57     53.10 o 
  -7  24   6      450.66      350.64     59.92 o 
  -6  24   6       11.32       99.79     62.55 o 
  -5  24   6      273.83      253.72     59.75 o 
  -4  24   6       64.55       62.34     50.53 o 
  -3  24   6     1169.13     1266.03     56.14 o 
  -2  24   6     2558.14     2838.53     73.86 o 
  -1  24   6      182.26      213.37     65.16 o 
   0  24   6      121.62      161.17     52.64 o 
   1  24   6     4817.62     5192.33    114.50 o 
   2  24   6    10043.36    10572.23    478.65 o 
   3  24   6      838.76      880.48     56.23 o 
   4  24   6     2908.20     2979.40     70.97 o 
   5  24   6      234.71      241.46     59.08 o 
   6  24   6        1.34       20.08     58.54 o 
   7  24   6       23.97       64.38     82.14 o 
   8  24   6     2940.79     2831.08    192.72 o 
  -9  25   6      187.06      128.47     59.48 o 
  -8  25   6     1135.26     1185.34     71.62 o 
  -7  25   6        4.88       35.71     50.42 o 
  -6  25   6      709.35      709.14     52.93 o 
  -5  25   6      418.98      416.16     48.74 o 
  -4  25   6        5.55       37.42     44.84 o 
  -3  25   6       91.32        3.00     58.67 o 
  -2  25   6        3.93       45.30     41.03 o 
  -1  25   6       17.94      -15.27     57.95 o 
   0  25   6     6111.01     6003.91     65.83 o 
   1  25   6      463.90      497.69     54.29 o 
   2  25   6     9096.96     9684.40     90.62 o 
   3  25   6     1036.46     1129.80     64.34 o 
   4  25   6      471.46      509.95     81.22 o 
   5  25   6      762.40      645.65     54.24 o 
   6  25   6      805.78      691.56     54.43 o 
   7  25   6      206.48      167.47     62.96 o 
   8  25   6     1036.89      963.16     82.15 o 
  -8  26   6        1.54       63.10     68.95 o 
  -7  26   6      314.23      254.92     74.07 o 
  -6  26   6      166.12      130.79     58.75 o 
  -5  26   6     1291.97     1316.22     55.78 o 
  -4  26   6     1050.99     1162.67     81.65 o 
  -3  26   6      163.69       97.23     45.82 o 
  -2  26   6     1116.27     1244.22     62.83 o 
  -1  26   6      640.14      657.40     88.82 o 
   0  26   6      696.67      671.27     48.13 o 
   1  26   6     8123.26     9282.79    151.32 o 
   2  26   6    10602.35    11704.79    252.46 o 
   3  26   6      488.73      512.69     60.79 o 
   4  26   6       25.33       67.52     50.24 o 
   5  26   6     2544.96     2629.88     70.41 o 
   6  26   6        1.79       -2.12     73.48 o 
   7  26   6      409.31      243.94     74.26 o 
  -8  27   6      308.57      265.15     67.77 o 
  -7  27   6     1426.92     1441.89     68.91 o 
  -6  27   6      937.98      802.23     66.38 o 
  -5  27   6      159.70      175.47     45.77 o 
  -4  27   6      962.03      888.50     60.81 o 
  -3  27   6      769.03      818.74     53.55 o 
  -2  27   6      414.08      371.09     59.22 o 
  -1  27   6     5492.92     5618.17    160.75 o 
   0  27   6      350.35      355.92     47.45 o 
   1  27   6       67.72       83.21     59.87 o 
   2  27   6      284.28      270.25     60.13 o 
   3  27   6     3815.55     3502.14    120.33 o 
   4  27   6      427.94      389.38     59.75 o 
   5  27   6      771.59      648.92     71.71 o 
   6  27   6       60.32       88.99     63.63 o 
   7  27   6     1802.89     1669.02     76.33 o 
  -7  28   6        9.37      -73.39     73.39 o 
  -6  28   6       49.06      115.36     73.02 o 
  -5  28   6     1827.74     1903.61    109.59 o 
  -4  28   6       19.69       21.67     50.03 o 
  -3  28   6     1706.60     1759.15     94.14 o 
  -2  28   6      182.92      172.95     71.44 o 
  -1  28   6     2093.93     2035.33    106.50 o 
   0  28   6     2190.52     1948.78     65.37 o 
   1  28   6     3018.82     2992.32     64.44 o 
   2  28   6     1267.12     1232.73     51.50 o 
   3  28   6        0.02      -50.35     50.35 o 
   4  28   6      126.97      189.42     65.72 o 
   5  28   6      199.15      263.90     74.05 o 
   6  28   6      734.01      843.58     75.89 o 
  -6  29   6     1449.86     1287.62     68.94 o 
  -5  29   6       45.57      -30.62    113.23 o 
  -4  29   6     1108.08      962.50     67.11 o 
  -3  29   6      338.59      193.78     52.65 o 
  -2  29   6      190.33      196.13     58.99 o 
  -1  29   6       97.96       71.07     54.13 o 
   0  29   6     2760.86     2359.84     53.63 o 
   1  29   6     3696.38     3588.20    127.66 o 
   2  29   6     2074.02     1762.48    137.17 o 
   3  29   6       30.04      -19.52     68.41 o 
   4  29   6     1272.42     1353.74     78.09 o 
   5  29   6       91.93      126.58     73.86 o 
   6  29   6     1889.60     1857.42    100.23 o 
  -6  30   6     2816.76     2677.92    103.47 o 
  -5  30   6      830.62      822.06     75.98 o 
  -4  30   6      942.94     1128.77     75.97 o 
  -3  30   6     1076.11     1206.47     81.42 o 
  -2  30   6     1325.81     1342.02     84.19 o 
  -1  30   6      159.91      219.32     48.05 o 
   0  30   6      240.77      233.36     53.48 o 
   1  30   6      158.63      218.61     63.01 o 
   2  30   6      607.33      682.22     75.40 o 
   3  30   6     1047.58     1002.10     75.87 o 
   4  30   6      117.53      124.18     82.33 o 
   5  30   6     1746.89     1747.54    122.58 o 
  -5  31   6       13.35        5.46     55.86 o 
  -4  31   6      291.28      292.10     73.69 o 
  -3  31   6      946.00      947.22     97.29 o 
  -2  31   6      355.07      397.93     73.83 o 
  -1  31   6     2342.41     2274.86     95.20 o 
   0  31   6     3046.03     3167.96     75.59 o 
   1  31   6        5.15       76.20     72.83 o 
   2  31   6       98.08      142.95     62.82 o 
   3  31   6     1097.52      853.25     66.88 o 
   4  31   6        5.17       59.80     61.93 o 
  -3  32   6       22.70      -23.06     62.92 o 
  -2  32   6       74.29       93.84     72.88 o 
  -1  32   6       58.09      113.56     64.28 o 
   0  32   6      100.39      109.42     64.55 o 
   1  32   6     1612.33     1590.72     79.11 o 
   2  32   6       64.58      189.74     56.11 o 
   3  32   6      347.43      348.27     96.31 o 
  -1  33   6     1053.08      820.00     95.15 o 
   0  33   6        7.00        4.09     62.38 o 
   1  33   6      271.80      202.96     89.74 o 
 -13   0   7       58.51       72.69     86.72 o 
 -11   0   7     1730.33     1587.40     90.34 o 
  -9   0   7     8259.43     8694.26    120.08 o 
  -7   0   7       22.28       31.64     63.01 o 
  -5   0   7     5507.68     6346.01     98.38 o 
  -3   0   7     3958.55     4536.71     77.51 o 
  -1   0   7    38602.43    39218.90    193.34 o 
   1   0   7    35573.31    38601.00    282.86 o 
   3   0   7      363.06      653.05     99.30 o 
   5   0   7     9164.43     9856.77    157.32 o 
   7   0   7       51.25      159.95     90.92 o 
   9   0   7       95.30       94.49     72.79 o 
  11   0   7        9.00       33.76     76.24 o 
 -13   1   7      930.59     1017.52     76.10 o 
 -12   1   7      628.40      585.31     57.47 o 
 -11   1   7      258.97      192.78     57.17 o 
 -10   1   7     2930.65     3184.44     66.35 o 
  -9   1   7      245.01      204.51     55.61 o 
  -8   1   7     2033.54     2161.12     68.06 o 
  -7   1   7      746.56      770.67     48.77 o 
  -6   1   7      102.06      205.40     44.66 o 
  -5   1   7       78.71       37.65     40.08 o 
  -4   1   7     3342.27     3273.94     59.27 o 
  -3   1   7     5120.73     5234.52     64.28 o 
  -2   1   7     1210.84     1074.58     47.97 o 
  -1   1   7    27316.44    29891.16    274.42 o 
   0   1   7    14150.10    14745.58    182.62 o 
   1   1   7     2117.40     2217.00     82.18 o 
   2   1   7      167.72      208.83     66.17 o 
   3   1   7     9880.05     9652.14    112.21 o 
   4   1   7     7796.13     8207.23     94.08 o 
   5   1   7       78.69       29.46     63.11 o 
   6   1   7     6681.03     6756.20     92.99 o 
   7   1   7    13518.13    13302.81    159.69 o 
   8   1   7     6734.62     7123.42    297.39 o 
   9   1   7       74.38       36.69     50.84 o 
  10   1   7      153.79      174.82     53.14 o 
  11   1   7      119.18      106.38     57.19 o 
  12   1   7      406.84      404.35     61.54 o 
 -13   2   7       15.60       45.09     70.54 o 
 -12   2   7     1518.99     1688.44     65.21 o 
 -11   2   7     1057.59     1050.09     57.12 o 
 -10   2   7      226.84      266.62     55.98 o 
  -9   2   7     4266.94     4460.87     73.36 o 
  -8   2   7      235.71      202.98     45.50 o 
  -7   2   7     4827.00     4769.44     65.04 o 
  -6   2   7      295.55      213.19     40.87 o 
  -5   2   7       10.33       58.29     39.97 o 
  -4   2   7     2756.00     2628.52     56.24 o 
  -3   2   7       81.76      138.10     41.57 o 
  -2   2   7    18977.80    19010.57     99.13 o 
  -1   2   7     2398.46     2489.55     57.22 o 
   0   2   7     1569.61     1537.11    104.15 o 
   1   2   7     2341.70     2031.88    100.29 o 
   2   2   7     2413.08     1649.75     75.38 o 
   3   2   7        0.10       42.19     52.45 o 
   4   2   7     6802.99     7503.43    184.79 o 
   5   2   7     1977.81     2097.32     66.16 o 
   6   2   7     5724.59     5820.96    116.05 o 
   7   2   7     4300.80     4366.99     93.36 o 
   8   2   7     8966.19    10016.72    191.94 o 
   9   2   7      124.01      135.93     62.63 o 
  10   2   7      160.82      123.07     52.75 o 
  11   2   7       83.55       74.43     48.92 o 
  12   2   7       18.05       19.77     60.97 o 
 -13   3   7      535.78      462.35     77.95 o 
 -12   3   7      112.72      154.97     62.66 o 
 -11   3   7      210.03      130.93     63.61 o 
 -10   3   7     4750.06     4908.08     72.52 o 
  -9   3   7     2597.58     2912.93     67.30 o 
  -8   3   7    13006.80    13090.73     93.24 o 
  -7   3   7      392.13      517.87     41.73 o 
  -6   3   7      854.72     1001.61     48.46 o 
  -5   3   7      743.54      921.69     48.83 o 
  -4   3   7     2292.44     2803.49     54.74 o 
  -3   3   7      182.80      175.87     47.01 o 
  -2   3   7     4012.09     3744.39     78.83 o 
  -1   3   7     3535.26     3496.05     62.22 o 
   0   3   7    16209.18    16168.10    211.25 o 
   1   3   7       49.81       71.14     54.60 o 
   2   3   7      739.84      738.23     50.07 o 
   3   3   7     4179.05     4206.95     88.02 o 
   4   3   7     1430.91     1566.85     71.84 o 
   5   3   7     1355.23     1333.21     70.57 o 
   6   3   7     9892.51    10144.21    333.86 o 
   7   3   7     9532.79     8742.00    108.99 o 
   8   3   7     1233.90     1250.06     60.59 o 
   9   3   7       55.48      105.79     52.05 o 
  10   3   7      151.98      197.79     53.42 o 
  11   3   7       31.59       45.55     57.02 o 
  12   3   7        2.82       27.95     62.16 o 
 -13   4   7      229.26      168.64     81.93 o 
 -12   4   7     1126.81     1087.48     75.86 o 
 -11   4   7      187.64      192.26     61.72 o 
 -10   4   7      233.84      209.92     61.34 o 
  -9   4   7     3798.71     3758.62     80.09 o 
  -8   4   7      785.05      926.18     60.54 o 
  -7   4   7     4059.45     3861.75     61.64 o 
  -6   4   7      148.33      154.64     51.39 o 
  -5   4   7     8017.41     8334.75    111.33 o 
  -4   4   7      855.39      860.53     46.07 o 
  -3   4   7     2843.00     2569.33     64.92 o 
  -2   4   7    13057.19    12229.03    113.52 o 
  -1   4   7      188.19       43.48     48.03 o 
   0   4   7     3312.54     3269.28     69.24 o 
   1   4   7     9791.02     8920.85     82.08 o 
   2   4   7     2745.44     2878.26     60.69 o 
   3   4   7     2789.27     2494.57     69.87 o 
   4   4   7      189.03      177.57     45.51 o 
   5   4   7     5280.20     5730.62    136.21 o 
   6   4   7       15.27      -39.18     88.70 o 
   7   4   7      307.60      433.62     93.45 o 
   8   4   7     3507.26     3457.74     93.52 o 
   9   4   7     5251.56     5942.48    170.75 o 
  10   4   7      160.98      216.62     55.97 o 
  11   4   7      845.04      842.34     66.72 o 
  12   4   7        1.93      -20.33     66.04 o 
 -13   5   7      532.26      620.24     79.86 o 
 -12   5   7       44.70       31.72     77.80 o 
 -11   5   7     6551.76     6679.59    122.64 o 
 -10   5   7      538.14      432.37     65.96 o 
  -9   5   7       91.03       52.23     62.76 o 
  -8   5   7    10496.65     9655.57    183.63 o 
  -7   5   7    16278.72    15397.81    155.37 o 
  -6   5   7     3094.38     3407.21     63.14 o 
  -5   5   7        0.64       12.07     45.01 o 
  -4   5   7      710.62      658.28     55.09 o 
  -3   5   7    26733.25    28571.96    187.96 o 
  -2   5   7     3412.86     3181.39     59.26 o 
  -1   5   7      285.79      191.91     55.15 o 
   0   5   7      933.28     1071.77     52.65 o 
   1   5   7     3462.33     3489.81     93.50 o 
   2   5   7     1023.48      998.00     52.37 o 
   3   5   7      263.87      177.77     65.62 o 
   4   5   7     1613.59     1801.32    102.86 o 
   5   5   7      241.93      382.94     89.38 o 
   6   5   7      456.74      502.06     91.44 o 
   7   5   7     8971.48     9189.15    458.31 o 
   8   5   7       28.31      -10.11     75.33 o 
   9   5   7      430.00      355.04     75.45 o 
  10   5   7      364.74      395.16     67.10 o 
  11   5   7      171.10      215.40     63.05 o 
  12   5   7        0.66       27.96     65.21 o 
 -13   6   7       38.80       31.94     76.39 o 
 -12   6   7      415.53      400.41     80.47 o 
 -11   6   7     2031.95     1942.92     74.20 o 
 -10   6   7       22.10       -0.05     63.42 o 
  -9   6   7     2513.20     2711.83     67.87 o 
  -8   6   7     4090.05     4170.40     72.95 o 
  -7   6   7     1782.65     1693.89     60.32 o 
  -6   6   7     4153.93     3946.99     69.26 o 
  -5   6   7     5305.77     4911.01     69.88 o 
  -4   6   7     1015.20      974.84     55.87 o 
  -3   6   7      176.68      305.38     47.94 o 
  -2   6   7    23541.32    23698.84    122.38 o 
  -1   6   7     8081.57     8093.42     97.78 o 
   0   6   7      432.70      558.17     55.59 o 
   1   6   7     6343.10     5891.31    152.17 o 
   2   6   7       95.17       60.48     65.90 o 
   3   6   7      720.07      772.47     76.14 o 
   4   6   7      222.92      213.51     64.70 o 
   5   6   7     2572.19     2592.20    110.42 o 
   6   6   7      216.14      189.75     87.99 o 
   7   6   7       40.12       58.06     61.53 o 
   8   6   7     7771.01     7808.57    200.86 o 
   9   6   7     2765.71     2727.69     88.74 o 
  10   6   7     1277.73     1101.52     69.47 o 
  11   6   7      912.43      964.26     76.02 o 
  12   6   7     1154.65     1320.64     69.13 o 
 -13   7   7       16.69      -20.64     79.82 o 
 -12   7   7      114.11       74.27     88.26 o 
 -11   7   7        7.97      -63.35     63.35 o 
 -10   7   7     1259.02     1141.16     59.69 o 
  -9   7   7      817.10      871.54     66.03 o 
  -8   7   7    10763.83    10343.17    112.60 o 
  -7   7   7     2184.28     2117.75     56.59 o 
  -6   7   7    12233.56    12970.49    205.14 o 
  -5   7   7      423.28      456.87     42.36 o 
  -4   7   7     3596.64     4388.10     67.70 o 
  -3   7   7       45.35       63.78     45.49 o 
  -2   7   7     5618.21     5264.33     91.73 o 
  -1   7   7    10816.42    11400.50    167.58 o 
   0   7   7    28243.24    30934.41    140.92 o 
   1   7   7     3713.06     4296.40    132.57 o 
   2   7   7     1138.68     1097.73     60.90 o 
   3   7   7      997.14     1124.04     97.06 o 
   4   7   7      208.14      301.98     64.01 o 
   5   7   7     1479.37     1308.74     99.10 o 
   6   7   7      989.72     1081.21     67.52 o 
   7   7   7     3715.52     3899.25     76.85 o 
   8   7   7     2204.37     2443.52    115.93 o 
   9   7   7      109.94       85.56     72.18 o 
  10   7   7     2930.65     2951.05    192.77 o 
  11   7   7       14.07       51.67     65.80 o 
  12   7   7      778.89      613.74    126.41 o 
 -13   8   7      375.52      292.73    187.73 o 
 -12   8   7      469.52      536.30     81.34 o 
 -11   8   7       31.63       -2.58     63.19 o 
 -10   8   7      191.82      326.04     65.14 o 
  -9   8   7     3002.28     3376.84     75.92 o 
  -8   8   7    14176.00    15473.94    346.99 o 
  -7   8   7      302.12      316.81     45.33 o 
  -6   8   7     7905.57     8197.96    149.76 o 
  -5   8   7     1673.60     1707.52     88.15 o 
  -4   8   7       31.34       33.55     44.39 o 
  -3   8   7     3088.36     3094.42     69.34 o 
  -2   8   7    13093.24    12903.49    146.55 o 
  -1   8   7     4228.12     3925.15     64.63 o 
   0   8   7      937.58     1049.86     70.94 o 
   1   8   7     2818.47     2851.27     80.37 o 
   2   8   7      391.64      302.56     68.89 o 
   3   8   7     6380.00     7090.31     94.78 o 
   4   8   7      769.04      858.58     51.70 o 
   5   8   7       43.34       92.03     86.39 o 
   6   8   7     7604.24     7512.53    411.04 o 
   7   8   7      708.05      838.93     81.72 o 
   8   8   7    14124.32    14851.75    473.39 o 
   9   8   7      103.76       93.40     72.98 o 
  10   8   7       49.12       18.26     55.47 o 
  11   8   7       19.92       86.22     75.13 o 
 -12   9   7     3007.68     2895.61     94.97 o 
 -11   9   7      353.32      407.26     65.13 o 
 -10   9   7     2016.51     2092.76     63.69 o 
  -9   9   7      658.54      715.88     64.65 o 
  -8   9   7     2619.53     2856.81     79.41 o 
  -7   9   7     6673.49     6483.69     80.89 o 
  -6   9   7       19.23       73.03     44.30 o 
  -5   9   7      870.67      907.82     49.30 o 
  -4   9   7     8019.12     7889.19    124.98 o 
  -3   9   7     2520.79     2237.17     61.55 o 
  -2   9   7     1133.33     1105.73     47.10 o 
  -1   9   7     5275.60     5351.16     98.03 o 
   0   9   7     7893.69     8146.46    160.18 o 
   1   9   7     3102.77     3123.13    220.30 o 
   2   9   7        1.19        3.99     51.94 o 
   3   9   7      116.47       72.84     51.73 o 
   4   9   7      229.97      355.66     63.90 o 
   5   9   7      240.10      253.21     44.11 o 
   6   9   7       37.96       81.87     60.95 o 
   7   9   7    16133.96    17822.06    189.52 o 
   8   9   7     8759.77     8905.52    354.60 o 
   9   9   7     2255.00     2138.31     89.85 o 
  10   9   7      298.53      256.59     75.41 o 
  11   9   7       17.00       14.05     76.32 o 
 -12  10   7       38.35       54.60     80.63 o 
 -11  10   7     1307.39     1348.48     62.54 o 
 -10  10   7       10.66      -46.74     63.65 o 
  -9  10   7     5954.93     6350.93     81.13 o 
  -8  10   7       45.07        7.81     62.44 o 
  -7  10   7       78.75       31.31     53.76 o 
  -6  10   7       12.86       23.15     43.81 o 
  -5  10   7     4183.24     4539.56     69.94 o 
  -4  10   7       19.34       32.77     39.33 o 
  -3  10   7        5.26       41.38     43.75 o 
  -2  10   7     2328.11     2368.40     62.57 o 
  -1  10   7    17327.66    18140.41    134.38 o 
   0  10   7     1444.87     1660.36     63.88 o 
   1  10   7     1237.61     1104.67     69.54 o 
   2  10   7      294.35      254.33     53.14 o 
   3  10   7       42.54      134.11     63.67 o 
   4  10   7      296.15      384.42     64.19 o 
   5  10   7     2735.21     2820.56    103.01 o 
   6  10   7      398.06      397.83     61.29 o 
   7  10   7     1789.39     1801.70     86.02 o 
   8  10   7      547.07      556.40     62.86 o 
   9  10   7     3086.09     2903.35     94.70 o 
  10  10   7      485.56      593.31     78.62 o 
  11  10   7      563.08      477.69     70.85 o 
 -12  11   7      172.50      148.51     76.29 o 
 -11  11   7       84.18       37.33     63.02 o 
 -10  11   7       13.42       18.31     62.89 o 
  -9  11   7     1514.70     1729.12     68.90 o 
  -8  11   7     3323.49     3333.37     68.92 o 
  -7  11   7     1621.72     1860.12     59.21 o 
  -6  11   7     3815.79     3708.86     62.68 o 
  -5  11   7      828.65      653.50     47.75 o 
  -4  11   7       93.97      128.98     43.96 o 
  -3  11   7     5269.09     5266.65     72.08 o 
  -2  11   7     2513.66     2108.29     65.37 o 
  -1  11   7    19413.81    20811.89    473.65 o 
   0  11   7    14194.06    14835.10    209.17 o 
   1  11   7     3350.60     3096.25     71.66 o 
   2  11   7      303.57      295.96     46.24 o 
   3  11   7      278.05      381.35     54.73 o 
   4  11   7       86.71      159.35     44.01 o 
   5  11   7       31.47       17.65     43.52 o 
   6  11   7     4227.62     3891.49    204.53 o 
   7  11   7    15030.25    16639.09    387.24 o 
   8  11   7     2016.52     2077.48     83.28 o 
   9  11   7       14.15       11.40     77.51 o 
  10  11   7     2308.96     1954.20     82.48 o 
  11  11   7       59.75       69.87     76.46 o 
 -12  12   7      467.96      456.29     78.29 o 
 -11  12   7      538.62      514.69     59.59 o 
 -10  12   7     1376.48     1401.73     68.87 o 
  -9  12   7        0.62       29.79     60.03 o 
  -8  12   7      938.48     1206.05     69.72 o 
  -7  12   7      193.50      270.53     44.47 o 
  -6  12   7      613.46      607.06     46.53 o 
  -5  12   7     1820.17     1745.96     49.59 o 
  -4  12   7     2162.34     2305.63     54.88 o 
  -3  12   7       45.34      124.02     61.24 o 
  -2  12   7     7488.03     7283.03     89.72 o 
  -1  12   7      850.84     1082.55     57.85 o 
   0  12   7       57.61       60.18     63.74 o 
   1  12   7     3142.26     3328.49     79.94 o 
   2  12   7    17778.02    18164.53    371.17 o 
   3  12   7       30.64       56.29     44.42 o 
   4  12   7     3313.28     3893.27     71.66 o 
   5  12   7     1853.65     1808.61     76.45 o 
   6  12   7      637.65      598.89     58.38 o 
   7  12   7      588.81      700.84     78.65 o 
   8  12   7     3856.95     4452.49     94.82 o 
   9  12   7     1022.26      917.27     64.30 o 
  10  12   7      981.25      937.74     91.44 o 
  11  12   7        0.08       46.44     76.12 o 
 -12  13   7      543.86      520.62     80.69 o 
 -11  13   7        4.82       11.22     71.06 o 
 -10  13   7     3441.95     3473.50     70.77 o 
  -9  13   7     1270.86     1132.24    104.88 o 
  -8  13   7     2119.19     2249.75     74.17 o 
  -7  13   7        0.91      -15.12     62.18 o 
  -6  13   7       45.11       -1.84     58.47 o 
  -5  13   7      801.43      624.18     52.85 o 
  -4  13   7      240.15      226.33     51.16 o 
  -3  13   7     1228.43     1299.43     57.69 o 
  -2  13   7       15.50       60.04     50.32 o 
  -1  13   7     4968.87     5094.24     75.20 o 
   0  13   7    19666.07    20145.47    201.73 o 
   1  13   7     1657.80     1815.06     64.07 o 
   2  13   7     4011.22     4064.60     64.14 o 
   3  13   7     3545.33     3653.04    111.21 o 
   4  13   7      525.12      610.34     46.89 o 
   5  13   7      117.95      176.35     50.72 o 
   6  13   7    10212.37    11404.74    335.44 o 
   7  13   7     1235.94     1363.60     79.74 o 
   8  13   7      931.00     1066.01     77.96 o 
   9  13   7        1.08       49.89     68.26 o 
  10  13   7      388.98      419.92     95.06 o 
  11  13   7      404.28      418.40     93.98 o 
 -12  14   7      142.35      114.44     80.14 o 
 -11  14   7     1011.08     1026.73     78.50 o 
 -10  14   7      172.88      116.18     49.67 o 
  -9  14   7     5052.83     5081.37    157.74 o 
  -8  14   7        1.45       39.19     52.31 o 
  -7  14   7      120.31       59.07     53.74 o 
  -6  14   7      170.65      175.84     43.91 o 
  -5  14   7      100.94      140.55     43.31 o 
  -4  14   7     3555.91     3446.35     64.49 o 
  -3  14   7      416.14      393.94     52.12 o 
  -2  14   7     3790.85     3577.89    151.90 o 
  -1  14   7     4518.91     4490.71     84.00 o 
   0  14   7      653.17      667.83     66.13 o 
   1  14   7    11543.45    11845.23    199.29 o 
   2  14   7     3226.01     3251.07    197.72 o 
   3  14   7     1967.41     1765.53     86.37 o 
   4  14   7     2184.23     2149.59     59.71 o 
   5  14   7     8254.68     8449.28     85.61 o 
   6  14   7       20.65       85.96     61.28 o 
   7  14   7     1410.21     1426.68     67.31 o 
   8  14   7     4840.67     5071.69    145.67 o 
   9  14   7     5474.05     5291.43    149.59 o 
  10  14   7      319.84      290.30     94.34 o 
  11  14   7       15.40      -69.77     97.87 o 
 -11  15   7     1265.27     1213.97     79.01 o 
 -10  15   7      564.07      604.06     50.49 o 
  -9  15   7      522.94      570.69     58.34 o 
  -8  15   7     3514.01     3485.51     63.65 o 
  -7  15   7     2182.84     2423.67     60.77 o 
  -6  15   7     1999.96     1848.94     67.90 o 
  -5  15   7      260.27      217.71     43.83 o 
  -4  15   7      268.01      280.05     60.39 o 
  -3  15   7     2985.47     2665.56     65.46 o 
  -2  15   7     9499.13     9136.03    311.88 o 
  -1  15   7     9594.64    10090.95    132.45 o 
   0  15   7     1098.58     1190.64     56.96 o 
   1  15   7     7892.01     7667.14    169.62 o 
   2  15   7     1594.21     1790.90     68.41 o 
   3  15   7     4258.49     4596.59     68.14 o 
   4  15   7     1525.41     1675.29    104.67 o 
   5  15   7     1199.60     1098.58     53.60 o 
   6  15   7      539.04      603.57     62.46 o 
   7  15   7     3144.52     3662.39     84.75 o 
   8  15   7     1136.57     1077.66     78.41 o 
   9  15   7      330.77      377.32     83.93 o 
  10  15   7       44.64      100.99     92.06 o 
 -11  16   7       91.62       96.80     63.52 o 
 -10  16   7      225.32      216.39     56.15 o 
  -9  16   7     5757.20     5521.28    119.43 o 
  -8  16   7     3820.77     4391.24    103.93 o 
  -7  16   7       11.25       17.69     52.53 o 
  -6  16   7      418.16      404.19     54.17 o 
  -5  16   7      144.02      105.78     38.15 o 
  -4  16   7       13.82       24.33     34.77 o 
  -3  16   7     6026.44     5996.03    246.48 o 
  -2  16   7     1451.04     1380.62     49.86 o 
  -1  16   7     9219.27     8937.44    192.35 o 
   0  16   7      556.23      522.37     45.83 o 
   1  16   7     3850.26     3536.58     76.97 o 
   2  16   7     5906.54     5517.60     81.30 o 
   3  16   7     1008.47     1176.26     49.66 o 
   4  16   7       36.26       49.90     38.72 o 
   5  16   7       41.62       63.35     47.71 o 
   6  16   7      728.03      762.93     64.08 o 
   7  16   7     1882.89     1983.31     68.95 o 
   8  16   7     1309.23     1349.36     66.76 o 
   9  16   7     1815.72     1567.94     79.69 o 
  10  16   7      976.11      899.37     90.42 o 
 -11  17   7      460.58      479.34     65.80 o 
 -10  17   7     2435.03     2404.94     80.14 o 
  -9  17   7      832.60      813.85     60.11 o 
  -8  17   7     2660.45     2879.23     66.66 o 
  -7  17   7      227.46      151.64     46.13 o 
  -6  17   7     4267.11     4701.27     67.87 o 
  -5  17   7      269.51      302.08     47.61 o 
  -4  17   7     4890.61     5193.65     69.55 o 
  -3  17   7     3395.47     3428.60     73.29 o 
  -2  17   7       84.05       67.77     38.42 o 
  -1  17   7      512.02      401.93     51.79 o 
   0  17   7    12712.55    13266.05     92.97 o 
   1  17   7       92.69       91.42     49.29 o 
   2  17   7       98.77       82.03     49.77 o 
   3  17   7        5.08       11.43     43.62 o 
   4  17   7       21.63       66.27     48.46 o 
   5  17   7      951.80      914.58     56.72 o 
   6  17   7     1600.61     1680.94     59.97 o 
   7  17   7       60.61       68.81     58.98 o 
   8  17   7      842.91      976.17     83.66 o 
   9  17   7      621.26      623.13     87.20 o 
  10  17   7     2726.83     2455.20    279.96 o 
 -11  18   7      145.59      183.58     57.22 o 
 -10  18   7      113.34       55.10     61.58 o 
  -9  18   7      680.35      730.39     50.84 o 
  -8  18   7     3610.58     3715.49     89.52 o 
  -7  18   7      179.38      195.39     52.23 o 
  -6  18   7        1.56       -7.07     51.97 o 
  -5  18   7     1422.59     1518.78     77.50 o 
  -4  18   7     2040.09     2080.56     58.03 o 
  -3  18   7      403.94      333.92     39.79 o 
  -2  18   7    12566.94    12790.18     88.22 o 
  -1  18   7       12.64       -1.21     42.13 o 
   0  18   7       11.08       83.48     49.46 o 
   1  18   7      141.09       44.73     38.65 o 
   2  18   7      601.16      670.17     52.21 o 
   3  18   7      449.44      484.01     45.40 o 
   4  18   7      266.19      254.63     55.09 o 
   5  18   7       20.48        0.27     51.46 o 
   6  18   7     3611.02     3690.92    178.12 o 
   7  18   7      985.99      934.73     61.44 o 
   8  18   7     7517.96     7416.05    185.56 o 
   9  18   7     2191.23     2224.61    190.34 o 
  10  18   7      119.16      140.54     92.33 o 
 -10  19   7     1156.17     1197.11     74.79 o 
  -9  19   7      411.72      330.25     55.24 o 
  -8  19   7     2946.83     2826.33     59.22 o 
  -7  19   7     8294.60     8550.10    161.60 o 
  -6  19   7      824.33      817.52     54.06 o 
  -5  19   7       54.22       30.38     46.24 o 
  -4  19   7      421.77      458.13     54.62 o 
  -3  19   7     6535.99     6333.17    128.02 o 
  -2  19   7     3764.31     3603.30     56.79 o 
  -1  19   7     1588.08     1723.53     51.01 o 
   0  19   7     9899.39     9483.96    136.28 o 
   1  19   7      141.48      120.67     41.91 o 
   2  19   7      181.55      220.85     44.05 o 
   3  19   7       82.31      138.70     54.04 o 
   4  19   7        4.29        7.37     70.82 o 
   5  19   7      883.78      820.88     55.24 o 
   6  19   7     3943.82     4320.17    152.51 o 
   7  19   7     1874.41     2186.12     70.30 o 
   8  19   7       67.76       69.18     58.04 o 
   9  19   7     1182.59     1112.27    116.39 o 
 -10  20   7      443.50      462.49     63.50 o 
  -9  20   7     9147.19    10083.11    107.57 o 
  -8  20   7      485.46      472.93     64.28 o 
  -7  20   7      167.07      233.51     48.40 o 
  -6  20   7       25.77      -22.68     46.07 o 
  -5  20   7     1320.86     1462.49     64.71 o 
  -4  20   7      292.70      401.35     53.63 o 
  -3  20   7     2879.52     3131.74     85.15 o 
  -2  20   7        9.03        7.17     42.92 o 
  -1  20   7     5358.24     5131.08     69.28 o 
   0  20   7      120.90      121.07     38.69 o 
   1  20   7        2.07        4.16     57.16 o 
   2  20   7     3817.69     4012.75    141.61 o 
   3  20   7     2317.60     2723.45     70.40 o 
   4  20   7      949.86      987.48     58.06 o 
   5  20   7      124.01      185.47     59.33 o 
   6  20   7      320.34      402.97     60.81 o 
   7  20   7      663.13      551.01     62.66 o 
   8  20   7        8.66       -1.47     72.38 o 
   9  20   7     4371.63     4114.28    131.23 o 
 -10  21   7     1859.60     1701.28     77.47 o 
  -9  21   7      326.27      406.23     63.58 o 
  -8  21   7     1225.03     1176.72     57.98 o 
  -7  21   7     6798.98     7069.68    110.24 o 
  -6  21   7     5989.86     5968.88     97.12 o 
  -5  21   7      269.13      286.17     51.94 o 
  -4  21   7     1251.87     1420.08     64.05 o 
  -3  21   7     1608.18     1712.36     66.25 o 
  -2  21   7     2779.47     2753.04     69.32 o 
  -1  21   7     9815.12    10568.57    155.50 o 
   0  21   7     2036.47     2032.69     56.92 o 
   1  21   7     1575.25     1871.38     59.66 o 
   2  21   7       31.12       11.55     60.80 o 
   3  21   7      582.34      595.98     62.11 o 
   4  21   7      139.22      139.93     51.58 o 
   5  21   7        6.06       -1.42     59.81 o 
   6  21   7      469.48      453.66     53.10 o 
   7  21   7     5025.96     4648.45    147.87 o 
   8  21   7      197.98      118.12     77.27 o 
   9  21   7     1457.71     1215.42     93.95 o 
  -9  22   7       16.93        2.34     66.80 o 
  -8  22   7     4411.51     4178.84     69.14 o 
  -7  22   7      132.21      102.63     51.71 o 
  -6  22   7      381.91      347.17     60.43 o 
  -5  22   7      717.59      879.12     48.74 o 
  -4  22   7      477.77      605.75    100.24 o 
  -3  22   7       34.83       68.28     51.13 o 
  -2  22   7     2249.92     2276.33     67.26 o 
  -1  22   7       29.16       11.45     57.62 o 
   0  22   7        2.42      -25.75     60.61 o 
   1  22   7      426.74      468.40     53.30 o 
   2  22   7     1893.76     2239.86     70.50 o 
   3  22   7     1635.43     1937.09     66.62 o 
   4  22   7     1100.45     1132.52     64.93 o 
   5  22   7      166.76      153.86     53.11 o 
   6  22   7     1066.27      986.90     64.98 o 
   7  22   7      102.85      140.61     69.39 o 
   8  22   7     3697.90     3672.81    240.73 o 
  -9  23   7      397.74      402.10     63.17 o 
  -8  23   7       38.82        8.59     67.39 o 
  -7  23   7      627.18      559.41     44.56 o 
  -6  23   7       20.13       57.42     51.44 o 
  -5  23   7     1568.19     1507.49     65.19 o 
  -4  23   7      263.86      309.95     52.45 o 
  -3  23   7      162.69      122.68     51.79 o 
  -2  23   7     1333.60     1375.21     63.84 o 
  -1  23   7       21.68       30.65     46.84 o 
   0  23   7    11219.46    12541.38    254.06 o 
   1  23   7     2808.03     3036.11    119.21 o 
   2  23   7      420.10      448.24     53.07 o 
   3  23   7     7397.47     7571.10     86.48 o 
   4  23   7       42.79      107.29     50.76 o 
   5  23   7     5076.10     4957.98    194.58 o 
   6  23   7     2327.00     2474.49     77.23 o 
   7  23   7      355.67      282.28     67.54 o 
   8  23   7      942.45      965.19     77.57 o 
  -9  24   7     2225.12     2036.12     70.38 o 
  -8  24   7      619.17      636.12     55.61 o 
  -7  24   7       99.88      166.42     61.05 o 
  -6  24   7      544.22      442.26     60.31 o 
  -5  24   7      356.11      433.13     54.59 o 
  -4  24   7      173.97      152.62     57.87 o 
  -3  24   7      753.06      752.05     61.29 o 
  -2  24   7     1199.34     1101.52     55.76 o 
  -1  24   7     6635.35     6872.98    185.13 o 
   0  24   7      548.53      552.26     61.19 o 
   1  24   7     8503.26     9371.12    300.26 o 
   2  24   7       12.48       22.75     59.79 o 
   3  24   7       21.43       -2.84     60.07 o 
   4  24   7      770.70      805.04     54.67 o 
   5  24   7      797.54      864.65     62.89 o 
   6  24   7      912.54      865.91     68.26 o 
   7  24   7     1243.90     1134.13     84.80 o 
   8  24   7     3274.40     2561.00     92.35 o 
  -8  25   7        0.04       18.89     70.02 o 
  -7  25   7      900.36     1152.02     60.72 o 
  -6  25   7       94.60       91.96     58.13 o 
  -5  25   7       25.57       72.34     57.20 o 
  -4  25   7       19.75       49.83     45.00 o 
  -3  25   7      160.82       96.48     51.29 o 
  -2  25   7       20.66       56.53     50.94 o 
  -1  25   7     7665.96     8247.46    129.05 o 
   0  25   7      584.24      653.03     66.92 o 
   1  25   7     2412.87     2478.35     69.91 o 
   2  25   7      146.34       95.56     51.13 o 
   3  25   7     4764.09     4920.43    151.32 o 
   4  25   7      103.85       84.39     50.75 o 
   5  25   7        7.33       52.81     58.65 o 
   6  25   7      453.82      412.20     75.33 o 
   7  25   7     3859.39     3429.14     82.11 o 
  -8  26   7      842.93      721.06     60.30 o 
  -7  26   7        1.97       30.22     63.54 o 
  -6  26   7       17.05      -47.82     56.92 o 
  -5  26   7       10.91       94.51     49.53 o 
  -4  26   7     1150.03     1165.46     50.12 o 
  -3  26   7      827.35      743.92     54.90 o 
  -2  26   7     1218.15     1029.02     55.38 o 
  -1  26   7      175.30       97.08     60.49 o 
   0  26   7       20.20       58.77     45.77 o 
   1  26   7     7330.71     7477.97    228.23 o 
   2  26   7     3581.58     3464.58    123.92 o 
   3  26   7      403.45      369.82     66.00 o 
   4  26   7     1866.76     1716.69     66.35 o 
   5  26   7      690.52      686.24     76.67 o 
   6  26   7      661.47      743.92     66.62 o 
   7  26   7       49.17      106.26    165.58 o 
  -7  27   7       15.91       22.26     63.29 o 
  -6  27   7     1670.10     1765.24    112.84 o 
  -5  27   7      310.12      386.48     64.52 o 
  -4  27   7      322.80      356.31     59.00 o 
  -3  27   7       20.63      -41.05     50.55 o 
  -2  27   7      874.55      839.91     54.50 o 
  -1  27   7      381.22      426.72     47.63 o 
   0  27   7     7569.97     8026.17    228.34 o 
   1  27   7       26.81       74.01     69.52 o 
   2  27   7      620.83      582.17     61.39 o 
   3  27   7        0.06       46.70     50.01 o 
   4  27   7     2922.19     2839.02     71.00 o 
   5  27   7      240.92      294.85     75.06 o 
   6  27   7     3487.32     3518.54    105.01 o 
  -6  28   7      341.37      310.04     64.77 o 
  -5  28   7     1349.13     1206.56     61.44 o 
  -4  28   7      528.37      598.11    128.25 o 
  -3  28   7      227.33      146.47     45.02 o 
  -2  28   7     2705.60     2885.51    121.82 o 
  -1  28   7      696.20      665.41     59.85 o 
   0  28   7      382.83      421.22     51.11 o 
   1  28   7     1557.58     1456.78     65.16 o 
   2  28   7     2356.70     2240.50     72.26 o 
   3  28   7      170.60      165.32     73.61 o 
   4  28   7      211.44       74.32     64.45 o 
   5  28   7     1515.49     1571.36     80.27 o 
  -6  29   7      503.77      402.08     92.30 o 
  -5  29   7        9.29       58.31     63.81 o 
  -4  29   7      465.47      453.98     64.76 o 
  -3  29   7      260.20      219.56     72.97 o 
  -2  29   7     1447.32     1431.01     78.81 o 
  -1  29   7     1044.19     1139.30    100.58 o 
   0  29   7     2911.35     2779.81    203.58 o 
   1  29   7      669.58      767.66     75.58 o 
   2  29   7      668.14      618.25     67.09 o 
   3  29   7       98.23      126.68     74.06 o 
   4  29   7      725.55      689.48     76.91 o 
   5  29   7      102.38      107.41     74.27 o 
  -5  30   7     1482.66     1333.56     82.50 o 
  -4  30   7        3.06      -72.64     72.64 o 
  -3  30   7      155.58      145.65     73.45 o 
  -2  30   7      548.67      535.89     74.95 o 
  -1  30   7     2363.38     2446.26     79.78 o 
   0  30   7      948.54      822.35     86.66 o 
   1  30   7     1226.15     1175.68    112.01 o 
   2  30   7       77.71       97.88     55.90 o 
   3  30   7      156.64      100.70     64.11 o 
   4  30   7      875.98      885.75     66.89 o 
  -3  31   7      677.25      639.61     65.18 o 
  -2  31   7       81.63       10.36     63.15 o 
  -1  31   7      571.61      513.19     65.77 o 
   0  31   7      404.60      372.45     64.81 o 
   1  31   7      915.89      862.96     98.92 o 
   2  31   7       37.53       54.70     63.56 o 
  -1  32   7       93.74       67.89     74.42 o 
   0  32   7        6.80       -6.63     72.98 o 
 -12   0   8     4000.01     4179.42    131.20 o 
 -10   0   8     2794.02     3228.43    126.10 o 
  -8   0   8     4001.55     4476.66    106.82 o 
  -6   0   8     3190.77     2651.78     69.60 o 
  -4   0   8     2363.92     1923.08     64.17 o 
  -2   0   8    18335.28    19026.94    133.86 o 
   0   0   8       51.41       27.81     92.22 o 
   2   0   8       41.25      -21.16     63.02 o 
   4   0   8     3341.08     3528.37    117.18 o 
   6   0   8    11080.71    11418.47    164.58 o 
   8   0   8     6730.34     6712.23    151.40 o 
  10   0   8      107.00      171.67     72.50 o 
 -13   1   8     1148.92     1293.45     98.65 o 
 -12   1   8       18.06       11.65     68.86 o 
 -11   1   8      167.03      231.80     52.47 o 
 -10   1   8     6740.82     6583.33     92.86 o 
  -9   1   8      147.10      112.36     48.44 o 
  -8   1   8        3.99      -18.98     55.14 o 
  -7   1   8      145.28      244.50     45.06 o 
  -6   1   8      268.79      320.75     41.04 o 
  -5   1   8       18.81       -1.95     39.16 o 
  -4   1   8     1596.10     1735.92     47.47 o 
  -3   1   8     3565.76     3375.73     54.16 o 
  -2   1   8     1029.11     1166.52     46.65 o 
  -1   1   8     3103.85     3416.05     58.14 o 
   0   1   8    22019.78    21213.70    113.29 o 
   1   1   8        1.57       86.17     63.21 o 
   2   1   8       49.54      -13.75     63.38 o 
   3   1   8      654.98      661.43     65.73 o 
   4   1   8     6777.02     6575.29    475.73 o 
   5   1   8      435.01      396.93     64.82 o 
   6   1   8     9218.07     9549.66    194.57 o 
   7   1   8    11769.40    13377.93    195.52 o 
   8   1   8      432.07      277.75     77.75 o 
   9   1   8      131.72      196.99     64.12 o 
  10   1   8      121.84      105.14     53.19 o 
  11   1   8        0.68       11.94     62.71 o 
 -12   2   8      432.29      487.21     76.54 o 
 -11   2   8     2613.30     2456.98     67.95 o 
 -10   2   8     3180.34     3342.44     67.26 o 
  -9   2   8      490.81      541.00     55.40 o 
  -8   2   8     1478.93     1289.45     55.08 o 
  -7   2   8     8539.76     8111.91    105.08 o 
  -6   2   8      936.30     1003.51     41.58 o 
  -5   2   8      199.48      166.91     33.93 o 
  -4   2   8     1656.85     1833.53     54.65 o 
  -3   2   8      351.92      257.89     33.30 o 
  -2   2   8      926.67     1070.03     51.49 o 
  -1   2   8     7541.24     8009.07     83.74 o 
   0   2   8     5696.31     5626.17     75.22 o 
   1   2   8     2102.24     1982.89     51.39 o 
   2   2   8     6246.12     6451.85    282.97 o 
   3   2   8     1819.10     1738.52     62.75 o 
   4   2   8     2534.98     2675.06     85.00 o 
   5   2   8     9778.13     9487.10    107.55 o 
   6   2   8      861.14     1038.09     69.08 o 
   7   2   8      681.88      872.88     83.20 o 
   8   2   8        1.52       17.49     74.57 o 
   9   2   8     1800.90     1666.64     60.83 o 
  10   2   8       36.67        9.23     50.66 o 
  11   2   8        0.68      -18.84     62.09 o 
 -12   3   8      147.30       89.11     75.93 o 
 -11   3   8     1432.63     1457.79     67.68 o 
 -10   3   8     1059.67     1003.82     57.31 o 
  -9   3   8     1174.06     1293.94     60.87 o 
  -8   3   8      667.11      661.89     56.96 o 
  -7   3   8     1794.84     1748.55     51.82 o 
  -6   3   8     4912.06     5241.71     61.78 o 
  -5   3   8     1277.18     1298.40     50.75 o 
  -4   3   8      964.20     1113.75     57.19 o 
  -3   3   8    29379.40    30887.38    378.05 o 
  -2   3   8     2677.98     3004.37     65.55 o 
  -1   3   8     3939.40     4005.05    138.79 o 
   0   3   8        1.08      110.37     46.11 o 
   1   3   8     1994.82     1740.37     69.83 o 
   2   3   8      323.63      478.70     64.81 o 
   3   3   8      702.29      754.89     55.55 o 
   4   3   8     1211.90     1075.69     58.30 o 
   5   3   8      286.47      206.64     52.56 o 
   6   3   8      203.10      197.14     63.03 o 
   7   3   8     9192.50     9680.51    117.70 o 
   8   3   8     1193.48     1263.72     80.81 o 
   9   3   8       10.25      -30.40     59.54 o 
  10   3   8      374.33      417.26     60.64 o 
  11   3   8      650.77      588.43     64.05 o 
 -12   4   8     2299.71     2254.56     89.66 o 
 -11   4   8     3123.49     3312.89    113.51 o 
 -10   4   8     1958.16     2072.91     72.38 o 
  -9   4   8     3821.52     3865.63     70.99 o 
  -8   4   8     1464.17     1556.12     70.09 o 
  -7   4   8       97.90      121.04     50.52 o 
  -6   4   8      176.22      149.19     51.79 o 
  -5   4   8       57.63      107.90     45.84 o 
  -4   4   8       24.36        2.91     39.93 o 
  -3   4   8      122.15      174.72     52.88 o 
  -2   4   8    13687.60    14014.85     94.55 o 
  -1   4   8    23426.10    23893.92    333.18 o 
   0   4   8     2087.61     2129.86     61.24 o 
   1   4   8     5079.33     4740.74     98.25 o 
   2   4   8      127.23      190.30     45.20 o 
   3   4   8       84.47       99.70     50.97 o 
   4   4   8       36.79       72.20     55.12 o 
   5   4   8      304.37      273.53     52.30 o 
   6   4   8     6275.44     6286.02    102.21 o 
   7   4   8     1857.86     1927.81    196.62 o 
   8   4   8     1585.31     1432.47     65.33 o 
   9   4   8       40.65      -17.05     59.32 o 
  10   4   8      535.43      691.04     55.50 o 
  11   4   8      247.59      313.99     69.91 o 
 -12   5   8       69.38       -2.07     79.41 o 
 -11   5   8      778.36      675.28     66.92 o 
 -10   5   8     8524.92     9205.88    241.74 o 
  -9   5   8      396.08      331.74     62.99 o 
  -8   5   8     1257.94     1296.19     68.82 o 
  -7   5   8      424.65      330.85     45.90 o 
  -6   5   8     3942.85     3661.54     89.25 o 
  -5   5   8     7307.39     7794.31     89.86 o 
  -4   5   8     8167.36     6772.36     75.19 o 
  -3   5   8       16.60       60.02     39.62 o 
  -2   5   8     3819.45     3820.58     63.62 o 
  -1   5   8     2772.89     2709.45     58.53 o 
   0   5   8     1751.19     1404.65     52.45 o 
   1   5   8     1154.14     1446.27     47.81 o 
   2   5   8       64.28      124.54     39.88 o 
   3   5   8       49.19       64.50     43.56 o 
   4   5   8       51.52       35.90     49.50 o 
   5   5   8     1571.57     1431.43     70.20 o 
   6   5   8     7703.52     7556.03     99.22 o 
   7   5   8      194.98      105.71     63.27 o 
   8   5   8       70.51       19.91     59.69 o 
   9   5   8     1004.93      932.23     63.64 o 
  10   5   8     2707.80     2441.19     72.45 o 
  11   5   8      325.83      379.84     61.92 o 
 -12   6   8      748.60      807.93     83.05 o 
 -11   6   8        5.54        3.69     63.63 o 
 -10   6   8      153.25       99.71     61.71 o 
  -9   6   8     3576.46     3865.88     77.23 o 
  -8   6   8     3986.57     3669.54     77.17 o 
  -7   6   8     3810.69     3598.92     90.42 o 
  -6   6   8      323.31      305.08     45.80 o 
  -5   6   8    11860.52    12273.73    212.89 o 
  -4   6   8     6756.69     7123.81    109.09 o 
  -3   6   8      530.23      597.64     54.19 o 
  -2   6   8    10138.93    10414.46    108.11 o 
  -1   6   8     1566.40     1487.95     47.44 o 
   0   6   8       34.01       86.62     51.63 o 
   1   6   8       82.29        7.64     44.68 o 
   2   6   8        8.72       36.24     39.38 o 
   3   6   8      135.83      135.94     50.72 o 
   4   6   8      294.66      253.56     89.02 o 
   5   6   8     2331.50     2215.99    104.79 o 
   6   6   8     2156.69     2202.08    107.89 o 
   7   6   8        0.12      -15.41     74.83 o 
   8   6   8     2186.75     2542.83     85.12 o 
   9   6   8     2332.93     2440.24     73.21 o 
  10   6   8     3214.81     2933.16    113.25 o 
  11   6   8     1230.54     1247.69     69.22 o 
 -12   7   8      738.38      814.80     82.19 o 
 -11   7   8     1679.34     1429.74     72.19 o 
 -10   7   8     1295.45     1375.86     62.95 o 
  -9   7   8      758.91      994.30     64.99 o 
  -8   7   8      780.07      862.97     65.26 o 
  -7   7   8     4160.80     4301.81     66.29 o 
  -6   7   8      460.94      355.44     52.48 o 
  -5   7   8      238.94      266.96     53.49 o 
  -4   7   8     2375.08     2446.03     56.67 o 
  -3   7   8    14181.75    13965.11    111.74 o 
  -2   7   8      232.25      308.66     52.37 o 
  -1   7   8     7655.53     7320.46     75.37 o 
   0   7   8     1961.28     2246.99     55.46 o 
   1   7   8      168.80      244.66     51.44 o 
   2   7   8     1442.63     1470.27     72.44 o 
   3   7   8      703.86      718.54     66.42 o 
   4   7   8      893.56      877.57     67.00 o 
   5   7   8       30.39       29.01     86.76 o 
   6   7   8      808.94      787.29     69.84 o 
   7   7   8     6168.47     6346.34    101.73 o 
   8   7   8      508.76      620.56     75.74 o 
   9   7   8       93.68       72.18     72.89 o 
  10   7   8      648.68      485.77    140.31 o 
  11   7   8      214.37      256.55     64.09 o 
 -12   8   8      395.39      320.06     81.34 o 
 -11   8   8     1999.07     1995.05     74.07 o 
 -10   8   8     1176.50     1353.63     67.23 o 
  -9   8   8      204.05      169.20     56.69 o 
  -8   8   8      614.33      587.04     56.98 o 
  -7   8   8     4305.62     3753.40     63.93 o 
  -6   8   8       13.95      -12.01     51.11 o 
  -5   8   8     2449.96     2369.71     63.81 o 
  -4   8   8      697.37      728.71     47.92 o 
  -3   8   8     2886.35     2899.94     58.75 o 
  -2   8   8      118.33      247.83     51.64 o 
  -1   8   8    16139.45    15701.59    124.59 o 
   0   8   8     8052.22     8001.02     80.60 o 
   1   8   8      149.19       91.01     44.42 o 
   2   8   8     3428.44     3359.97     72.94 o 
   3   8   8      965.71     1017.88     69.87 o 
   4   8   8        8.68      -19.94     61.89 o 
   5   8   8     5102.22     5619.90    129.71 o 
   6   8   8      105.46      158.65     52.57 o 
   7   8   8      123.18      139.93     75.06 o 
   8   8   8     1071.60     1142.22     77.94 o 
   9   8   8     2608.88     2546.26     74.70 o 
  10   8   8     1064.74      953.11     87.68 o 
  11   8   8     2022.47     1825.10     78.27 o 
 -12   9   8      186.89       48.42     79.40 o 
 -11   9   8        2.95       32.13     65.76 o 
 -10   9   8     3800.59     3953.15     81.21 o 
  -9   9   8       90.34       56.51     61.31 o 
  -8   9   8     2535.56     2724.73     73.16 o 
  -7   9   8       26.80       67.00     62.22 o 
  -6   9   8     6866.29     6880.52     74.89 o 
  -5   9   8      323.07      287.47     40.89 o 
  -4   9   8     2554.77     2231.07     60.35 o 
  -3   9   8      906.99      774.64     54.09 o 
  -2   9   8      838.50      769.92     60.95 o 
  -1   9   8     5589.46     5167.53     67.26 o 
   0   9   8     9724.24     9498.15     78.80 o 
   1   9   8        7.06       59.35     63.26 o 
   2   9   8     1203.79     1219.71     90.69 o 
   3   9   8      143.26       93.77     63.57 o 
   4   9   8      341.59      331.36     63.26 o 
   5   9   8     2940.63     3166.00    111.64 o 
   6   9   8      200.28      296.32     78.26 o 
   7   9   8     4971.26     4781.21    101.76 o 
   8   9   8     3029.10     3033.52     87.38 o 
   9   9   8      122.62       75.89     71.45 o 
  10   9   8       32.97      -39.81     95.61 o 
  11   9   8      104.29       19.02     62.75 o 
 -12  10   8      611.98      601.04     81.83 o 
 -11  10   8     1665.14     1643.86     87.14 o 
 -10  10   8      197.64      139.27     61.91 o 
  -9  10   8     2961.77     3074.61    117.62 o 
  -8  10   8     5710.32     6243.03     84.20 o 
  -7  10   8      266.26      218.03     64.73 o 
  -6  10   8     3394.18     3164.16     93.60 o 
  -5  10   8     1406.37     1509.79     55.26 o 
  -4  10   8     5076.80     5255.88     71.79 o 
  -3  10   8     1025.03      929.25     54.92 o 
  -2  10   8    13024.71    13004.40    241.61 o 
  -1  10   8      161.01      161.56     44.47 o 
   0  10   8       43.63       47.80     68.15 o 
   1  10   8      435.21      408.94     64.83 o 
   2  10   8     1068.55     1069.32     58.60 o 
   3  10   8      678.51      689.91     56.43 o 
   4  10   8     1918.43     1664.90     73.48 o 
   5  10   8       68.96       57.54     49.91 o 
   6  10   8    21617.09    23637.69    597.17 o 
   7  10   8      631.73      590.94     62.37 o 
   8  10   8      640.68      587.60     83.24 o 
   9  10   8      773.89      787.27     75.40 o 
  10  10   8      270.88      422.75     87.16 o 
  11  10   8      239.85      223.00     86.91 o 
 -12  11   8     1063.55     1041.05     75.10 o 
 -11  11   8     2373.28     2694.07     90.68 o 
 -10  11   8     5490.88     5369.87     84.32 o 
  -9  11   8      351.10      392.07     63.37 o 
  -8  11   8      894.93      792.48     64.25 o 
  -7  11   8     1352.37     1513.20     67.80 o 
  -6  11   8      411.97      290.07     44.95 o 
  -5  11   8     2055.78     2077.86     51.29 o 
  -4  11   8       38.27      -10.19     43.01 o 
  -3  11   8     4294.65     4383.30     69.66 o 
  -2  11   8       21.62       10.77     43.71 o 
  -1  11   8     2142.33     2221.12     73.35 o 
   0  11   8     8038.05     7610.33    142.52 o 
   1  11   8     2199.05     2109.68     64.83 o 
   2  11   8      390.15      470.24     54.17 o 
   3  11   8     1845.27     1834.06     72.48 o 
   4  11   8     2349.95     2202.21    116.60 o 
   5  11   8      137.97      118.10     51.66 o 
   6  11   8     7796.62     8567.72    172.73 o 
   7  11   8     4382.75     4334.29     82.42 o 
   8  11   8     1991.48     2273.68     84.90 o 
   9  11   8      381.04      478.02     73.70 o 
  10  11   8      189.00      187.69     85.12 o 
 -12  12   8       15.84       25.78    115.08 o 
 -11  12   8     2393.93     2395.76     89.71 o 
 -10  12   8      460.77      509.40     66.02 o 
  -9  12   8     5282.46     5143.26    125.09 o 
  -8  12   8      509.12      491.30     61.69 o 
  -7  12   8      969.00      948.50     76.97 o 
  -6  12   8        0.63       10.49     50.79 o 
  -5  12   8      551.88      547.54     45.93 o 
  -4  12   8       24.21       30.62     49.79 o 
  -3  12   8     1879.66     1961.38     58.10 o 
  -2  12   8     2983.81     2648.04     53.94 o 
  -1  12   8    17227.92    17568.72    135.97 o 
   0  12   8     2602.59     2613.63    145.79 o 
   1  12   8      676.32      623.20     55.56 o 
   2  12   8      112.21      -50.31     62.39 o 
   3  12   8      389.34      495.46     55.58 o 
   4  12   8      301.95      402.49     51.45 o 
   5  12   8    12068.33    13490.05    305.28 o 
   6  12   8      811.53      834.20     80.70 o 
   7  12   8      430.09      664.22     63.51 o 
   8  12   8      282.50      321.35     59.69 o 
   9  12   8     2595.54     2480.94     91.94 o 
  10  12   8       39.55       -8.62     74.46 o 
 -11  13   8     2421.69     2236.27     73.46 o 
 -10  13   8      416.11      364.35     56.62 o 
  -9  13   8      704.59      690.66     55.10 o 
  -8  13   8      165.91       99.02     55.32 o 
  -7  13   8      468.70      509.14     63.16 o 
  -6  13   8     2875.66     3249.00     74.50 o 
  -5  13   8      568.50      639.05     52.48 o 
  -4  13   8       82.25       83.51     50.42 o 
  -3  13   8     3220.21     3053.44     58.13 o 
  -2  13   8     1356.12     1454.15     69.28 o 
  -1  13   8     7085.24     6471.43    121.28 o 
   0  13   8     6676.33     6847.67     93.48 o 
   1  13   8     1614.60     1398.84     69.57 o 
   2  13   8        2.79       81.51     61.49 o 
   3  13   8     8179.80     8408.91    200.26 o 
   4  13   8     2371.36     2225.12     55.44 o 
   5  13   8        0.22        4.40     62.54 o 
   6  13   8      503.89      604.88     55.30 o 
   7  13   8    11015.84    11249.41    130.99 o 
   8  13   8       91.47        7.43     71.77 o 
   9  13   8        1.43      -18.13     83.43 o 
  10  13   8      100.30       51.15     84.72 o 
 -11  14   8     1716.39     1618.15     93.88 o 
 -10  14   8      582.16      496.27     62.58 o 
  -9  14   8      797.33      694.51     63.96 o 
  -8  14   8      144.21      155.62     53.58 o 
  -7  14   8       23.50       29.51     60.78 o 
  -6  14   8     1035.22      949.16    102.98 o 
  -5  14   8        0.24        4.82     50.14 o 
  -4  14   8      699.20      623.08     54.19 o 
  -3  14   8      517.47      489.96     51.14 o 
  -2  14   8    12977.84    13143.85    112.57 o 
  -1  14   8     7889.37     7636.36    375.83 o 
   0  14   8       15.59        9.12     61.36 o 
   1  14   8      303.22      354.22     63.62 o 
   2  14   8     6807.77     7379.13    149.55 o 
   3  14   8      193.49      203.70     44.89 o 
   4  14   8     2626.60     2761.10     64.86 o 
   5  14   8      116.85      265.52     65.81 o 
   6  14   8     5294.44     5843.54     75.33 o 
   7  14   8     2432.05     2365.87     84.72 o 
   8  14   8      252.03      225.02     88.03 o 
   9  14   8        1.95      -10.50     81.88 o 
  10  14   8     1940.15     1899.51    103.55 o 
 -11  15   8      510.92      473.39     73.72 o 
 -10  15   8     3603.53     3688.68     90.75 o 
  -9  15   8      603.54      524.09     55.77 o 
  -8  15   8       25.30       51.23     60.25 o 
  -7  15   8     1418.68     1334.34     66.14 o 
  -6  15   8      180.02      170.90     53.47 o 
  -5  15   8        7.91       98.10     61.72 o 
  -4  15   8      921.55      831.95     46.89 o 
  -3  15   8       26.87       48.07     42.91 o 
  -2  15   8     2677.28     2687.71     75.49 o 
  -1  15   8     1998.01     1804.91     70.97 o 
   0  15   8     6751.70     6791.53     85.37 o 
   1  15   8     1029.44     1043.24     54.12 o 
   2  15   8      929.27      967.17     47.92 o 
   3  15   8     2238.24     2185.85     60.06 o 
   4  15   8     3701.35     4024.98    128.84 o 
   5  15   8       35.51       57.89     61.49 o 
   6  15   8     5958.37     6011.19     76.52 o 
   7  15   8      232.26      271.54     73.25 o 
   8  15   8      723.46      700.49     74.97 o 
   9  15   8      603.03      616.13     79.93 o 
  10  15   8        1.29      111.38     92.73 o 
 -11  16   8      430.28      316.32     70.80 o 
 -10  16   8      823.10      899.33     64.01 o 
  -9  16   8     1035.08      936.47     52.39 o 
  -8  16   8     3407.75     3363.14     64.41 o 
  -7  16   8     1513.54     1616.09    126.49 o 
  -6  16   8      494.08      469.65     54.51 o 
  -5  16   8     1070.40     1137.71     61.52 o 
  -4  16   8     5997.69     5812.19    227.67 o 
  -3  16   8     1944.67     2095.12     72.92 o 
  -2  16   8     1931.25     2068.23    116.43 o 
  -1  16   8     3405.10     3453.86     78.37 o 
   0  16   8      566.25      487.93     51.21 o 
   1  16   8     1884.85     2087.61     53.26 o 
   2  16   8     1399.33     1451.24     58.21 o 
   3  16   8       10.34       94.69     47.04 o 
   4  16   8      122.36      179.82     55.03 o 
   5  16   8     2394.42     2865.91     71.81 o 
   6  16   8      358.22      421.84     53.81 o 
   7  16   8      624.31      612.63     61.65 o 
   8  16   8     1277.60     1257.53     78.38 o 
   9  16   8     3284.93     3291.56    110.23 o 
  10  16   8       39.72       -3.42    120.95 o 
 -10  17   8      409.53      373.47     71.48 o 
  -9  17   8     1126.30     1167.29     53.48 o 
  -8  17   8      342.25      421.23     57.84 o 
  -7  17   8     3060.75     3448.64     66.49 o 
  -6  17   8      616.65      669.62     64.88 o 
  -5  17   8       52.27       84.79     46.89 o 
  -4  17   8       79.16       63.50     53.25 o 
  -3  17   8    12843.32    12627.06    347.82 o 
  -2  17   8      611.85      651.02     51.81 o 
  -1  17   8     6775.55     6861.92    229.90 o 
   0  17   8        0.56        2.89     42.24 o 
   1  17   8      324.31      372.12     44.57 o 
   2  17   8      188.04      262.77     45.85 o 
   3  17   8      404.13      422.01     63.40 o 
   4  17   8      350.54      407.97     49.52 o 
   5  17   8     4332.31     4720.89     77.50 o 
   6  17   8     1239.01     1267.45     66.59 o 
   7  17   8     4394.92     4010.50     71.80 o 
   8  17   8      879.88      723.83     75.77 o 
   9  17   8       62.77      115.45     69.42 o 
 -10  18   8        4.55       -9.75     59.50 o 
  -9  18   8     6607.24     6493.52    134.96 o 
  -8  18   8     4129.41     3954.23     66.33 o 
  -7  18   8      240.85      222.69     45.27 o 
  -6  18   8      766.67      882.17     61.36 o 
  -5  18   8     2308.40     2369.46     54.38 o 
  -4  18   8        1.30       38.84     47.19 o 
  -3  18   8     3997.86     4485.30     80.75 o 
  -2  18   8     4861.28     5009.86    312.55 o 
  -1  18   8     2469.27     2522.19     60.38 o 
   0  18   8     7266.75     7099.93     72.99 o 
   1  18   8      967.63     1101.90     58.93 o 
   2  18   8     1356.27     1686.11     63.25 o 
   3  18   8     1299.70     1249.06     58.26 o 
   4  18   8       34.94       82.07     52.06 o 
   5  18   8     3686.14     4240.99     81.37 o 
   6  18   8     5259.08     5535.75    219.90 o 
   7  18   8       99.43       21.18     59.73 o 
   8  18   8      400.14      434.40     73.51 o 
   9  18   8      265.85      322.38    104.80 o 
 -10  19   8     2531.03     2546.46     72.94 o 
  -9  19   8        5.12       32.52     60.04 o 
  -8  19   8       95.43      101.68     46.98 o 
  -7  19   8     1211.08     1264.55     56.75 o 
  -6  19   8     5285.63     5511.24     68.50 o 
  -5  19   8      412.86      399.15     48.00 o 
  -4  19   8     4958.92     4583.80     71.09 o 
  -3  19   8     4302.81     4361.22     69.47 o 
  -2  19   8     4063.54     4429.24     97.87 o 
  -1  19   8     1939.83     2280.22     70.48 o 
   0  19   8     3835.62     4185.89    112.22 o 
   1  19   8      492.47      520.32     59.57 o 
   2  19   8       43.95       77.43     60.69 o 
   3  19   8     2067.47     2001.16     61.06 o 
   4  19   8     1812.51     2016.73     55.94 o 
   5  19   8      951.92      899.00     65.00 o 
   6  19   8      349.55      344.00     61.99 o 
   7  19   8      535.64      485.29     61.58 o 
   8  19   8     2981.28     3070.32    102.92 o 
   9  19   8       13.38       -4.33     74.69 o 
 -10  20   8      129.07       87.64     70.74 o 
  -9  20   8      889.29      836.83     64.99 o 
  -8  20   8     6112.49     6178.59    107.77 o 
  -7  20   8      116.98      132.85     60.31 o 
  -6  20   8     1128.02     1135.40     55.71 o 
  -5  20   8     3454.62     3494.69    102.94 o 
  -4  20   8     1800.56     1821.88     49.80 o 
  -3  20   8       86.23      147.79     59.94 o 
  -2  20   8     5068.27     5750.69    230.86 o 
  -1  20   8     1016.12     1052.81     78.71 o 
   0  20   8      983.82     1002.04     51.63 o 
   1  20   8     1029.35     1374.77     64.87 o 
   2  20   8        1.71      -10.67     52.02 o 
   3  20   8      109.83       88.08     46.07 o 
   4  20   8        0.25       49.59     42.25 o 
   5  20   8      646.94      510.80     55.16 o 
   6  20   8     1993.39     1923.83     68.21 o 
   7  20   8       27.02       10.08     52.69 o 
   8  20   8     1797.06     1674.36     75.03 o 
  -9  21   8     2870.32     3005.33     78.78 o 
  -8  21   8        9.73      -39.41     58.01 o 
  -7  21   8     4029.86     3948.91     63.50 o 
  -6  21   8     3797.97     3972.35     67.97 o 
  -5  21   8      719.41      769.26     86.28 o 
  -4  21   8       85.39      100.38     41.62 o 
  -3  21   8     3188.60     3423.84     71.59 o 
  -2  21   8      720.93      840.53     53.87 o 
  -1  21   8       12.36       -7.13     60.14 o 
   0  21   8     1364.81     1464.10     58.43 o 
   1  21   8     2368.04     2830.39     68.85 o 
   2  21   8      274.08      262.36     47.91 o 
   3  21   8     1035.87     1054.24     56.67 o 
   4  21   8       12.87      -21.94     46.13 o 
   5  21   8       22.67       70.42     59.81 o 
   6  21   8      647.61      575.18     54.75 o 
   7  21   8      314.49      368.97     74.85 o 
   8  21   8      850.81      842.92     76.19 o 
  -9  22   8     3349.69     3120.79     75.15 o 
  -8  22   8       11.24       11.23     64.30 o 
  -7  22   8     1816.69     1621.73     61.99 o 
  -6  22   8      375.47      370.64     43.34 o 
  -5  22   8     3654.21     3814.93     72.31 o 
  -4  22   8      428.81      421.79     52.83 o 
  -3  22   8       41.58      -23.64     51.26 o 
  -2  22   8       19.23      -29.05     53.63 o 
  -1  22   8     7154.81     7766.61    176.76 o 
   0  22   8      567.42      590.76     82.28 o 
   1  22   8     1366.43     1426.38     57.82 o 
   2  22   8     1580.40     1742.16     72.33 o 
   3  22   8     2755.91     2803.84    100.03 o 
   4  22   8      253.34      287.93     53.23 o 
   5  22   8     1919.57     1843.80     62.81 o 
   6  22   8     2642.49     2775.48    230.41 o 
   7  22   8      364.19      311.22     80.32 o 
   8  22   8      207.86      188.02     62.14 o 
  -8  23   8       38.24       27.71     64.44 o 
  -7  23   8      474.88      465.49     65.00 o 
  -6  23   8     1006.11      964.16     74.90 o 
  -5  23   8      169.27      146.42     51.11 o 
  -4  23   8      672.06      609.99     53.30 o 
  -3  23   8     1611.35     1493.80     49.25 o 
  -2  23   8     1284.83     1265.86     57.18 o 
  -1  23   8     3172.67     3310.15     70.80 o 
   0  23   8     5755.32     5766.59     73.68 o 
   1  23   8     5838.50     6023.66     74.05 o 
   2  23   8      923.44     1035.90     61.34 o 
   3  23   8     2320.07     2280.04     64.31 o 
   4  23   8       11.77       54.10     54.13 o 
   5  23   8      212.97      241.39     52.80 o 
   6  23   8      483.40      497.68     77.22 o 
   7  23   8     2967.53     2886.98    149.38 o 
  -8  24   8     1051.98      949.22     70.37 o 
  -7  24   8      984.65     1207.88     56.58 o 
  -6  24   8      240.04      242.40     47.58 o 
  -5  24   8       17.89       -2.33     50.08 o 
  -4  24   8       50.68       83.13     49.62 o 
  -3  24   8       28.10      -31.34     50.80 o 
  -2  24   8     8868.80     9690.69    220.79 o 
  -1  24   8      184.26      164.33     46.85 o 
   0  24   8     2297.42     2067.64    120.80 o 
   1  24   8      480.79      473.18     61.73 o 
   2  24   8     8918.95     9589.60    155.59 o 
   3  24   8       91.90       83.71     51.81 o 
   4  24   8     3510.38     3800.60    160.21 o 
   5  24   8     2327.73     2361.98     78.98 o 
   6  24   8     1725.87     1566.05     70.95 o 
   7  24   8       80.58       87.74     73.89 o 
  -7  25   8      301.80      389.05     67.00 o 
  -6  25   8      589.96      785.98     65.94 o 
  -5  25   8       24.95       34.53     50.76 o 
  -4  25   8      272.38      285.59     59.02 o 
  -3  25   8       21.34       16.70     41.39 o 
  -2  25   8       15.97       39.82     59.18 o 
  -1  25   8        2.01       30.45     45.59 o 
   0  25   8     6681.79     6477.15     78.52 o 
   1  25   8     6215.09     6271.59     84.77 o 
   2  25   8      106.58       99.91     59.73 o 
   3  25   8     2192.78     2167.65     62.18 o 
   4  25   8     3183.98     3082.15    102.74 o 
   5  25   8       57.35      104.35     74.95 o 
   6  25   8     1317.64     1240.73     80.24 o 
  -7  26   8      950.86      794.14     77.70 o 
  -6  26   8     1635.22     1715.00     79.42 o 
  -5  26   8        5.85      -65.15    121.98 o 
  -4  26   8      371.66      304.99     58.67 o 
  -3  26   8      648.09      695.78     53.92 o 
  -2  26   8     3026.60     2773.39     63.89 o 
  -1  26   8     4413.62     4253.34     69.84 o 
   0  26   8      497.14      540.59     61.19 o 
   1  26   8     3190.51     3202.12     72.97 o 
   2  26   8     1868.11     1580.01     66.41 o 
   3  26   8      221.24      246.53     63.56 o 
   4  26   8      103.83       44.28     66.30 o 
   5  26   8     5136.46     5204.76    117.24 o 
   6  26   8     1203.17     1271.21    101.63 o 
  -6  27   8      255.77      248.01     67.49 o 
  -5  27   8      122.78      141.71     63.42 o 
  -4  27   8       90.22       68.61     64.75 o 
  -3  27   8      318.69      223.60     56.37 o 
  -2  27   8      331.00      259.89     65.08 o 
  -1  27   8      966.42      944.28     62.61 o 
   0  27   8      238.85      349.68     60.44 o 
   1  27   8     3858.24     3716.79    247.52 o 
   2  27   8       29.19       60.17     57.54 o 
   3  27   8     2199.91     2251.24    104.90 o 
   4  27   8      255.15      203.59     64.79 o 
   5  27   8       18.30        0.75     64.85 o 
  -5  28   8        1.52       72.80     55.86 o 
  -4  28   8       67.97        1.03     56.09 o 
  -3  28   8        4.87      -35.53     63.24 o 
  -2  28   8     1426.00     1495.30     78.53 o 
  -1  28   8     5103.15     5144.14    199.76 o 
   0  28   8       70.22       15.67     74.62 o 
   1  28   8      447.49      656.99    136.26 o 
   2  28   8      359.47      528.49     74.93 o 
   3  28   8     1302.04     1393.18     78.66 o 
   4  28   8     1865.03     1931.29     72.42 o 
  -4  29   8     1080.12     1167.60     67.82 o 
  -3  29   8     1433.50     1336.91     77.83 o 
  -2  29   8       50.27       80.84     81.98 o 
  -1  29   8      173.48      166.70     74.04 o 
   0  29   8     2141.43     2335.10     72.92 o 
   1  29   8     1083.76     1032.53     77.01 o 
   2  29   8       18.24       82.54     56.90 o 
   3  29   8      542.88      459.92     75.90 o 
  -3  30   8     1449.05     1250.46     68.76 o 
  -2  30   8     3166.17     3015.67    148.58 o 
  -1  30   8      361.87      367.88     74.91 o 
   0  30   8     1028.76      988.60     77.68 o 
   1  30   8      534.84      521.16     75.86 o 
   2  30   8     1169.78     1013.87     67.72 o 
 -11   0   9     3085.32     3200.58     95.39 o 
  -9   0   9      386.62      411.73     76.59 o 
  -7   0   9       43.38       33.44     91.38 o 
  -5   0   9     3873.06     4153.96     82.27 o 
  -3   0   9     5922.40     6517.25     93.03 o 
  -1   0   9     2354.92     2006.59     62.86 o 
   1   0   9      117.59      159.13     90.10 o 
   3   0   9      634.75      580.75     92.40 o 
   5   0   9    21804.04    22743.56    211.54 o 
   7   0   9     1532.67     1294.23     87.21 o 
   9   0   9     3177.67     2812.33    128.18 o 
  11   0   9       37.03      117.52     88.87 o 
 -12   1   9      868.01      952.75     70.70 o 
 -11   1   9     3180.68     2873.84     88.80 o 
 -10   1   9      803.99      895.64     55.91 o 
  -9   1   9      940.85      901.71     55.87 o 
  -8   1   9      363.93      401.98     54.78 o 
  -7   1   9     2463.14     2592.47     63.05 o 
  -6   1   9      362.35      312.84     40.58 o 
  -5   1   9      216.00      172.55     39.87 o 
  -4   1   9     2528.52     2291.43     52.49 o 
  -3   1   9     5537.46     5571.91     60.33 o 
  -2   1   9        0.52       20.39     44.22 o 
  -1   1   9      106.13       81.87     43.93 o 
   0   1   9      265.26      426.21     71.50 o 
   1   1   9     8349.49     8508.55    188.10 o 
   2   1   9      401.25      329.83     52.60 o 
   3   1   9     6718.36     7238.20    185.61 o 
   4   1   9     4925.34     5070.82    130.49 o 
   5   1   9     1374.94     1701.77     71.91 o 
   6   1   9      862.15      713.58     81.34 o 
   7   1   9     5713.82     6004.07    103.01 o 
   8   1   9     1825.94     1910.83     85.62 o 
   9   1   9       15.00      -11.03     74.02 o 
  10   1   9      140.36      189.38     63.81 o 
  11   1   9       22.29       52.08     62.50 o 
 -12   2   9     6769.25     6513.42    153.72 o 
 -11   2   9      292.28      229.92     55.16 o 
 -10   2   9     1076.73      903.54     56.83 o 
  -9   2   9     1264.39     1412.78     57.90 o 
  -8   2   9     3252.80     3130.92     60.00 o 
  -7   2   9       19.84       55.29     54.89 o 
  -6   2   9      555.27      627.51     36.66 o 
  -5   2   9       17.96       35.00     39.00 o 
  -4   2   9     4087.87     4470.67     56.94 o 
  -3   2   9        3.32      -12.48     43.86 o 
  -2   2   9    14006.70    13687.47    279.99 o 
  -1   2   9     2470.56     2576.25     61.15 o 
   0   2   9     5143.65     4288.37     60.31 o 
   1   2   9     5358.92     5135.52    223.45 o 
   2   2   9     5825.29     5179.70     87.51 o 
   3   2   9      128.39      181.47     63.19 o 
   4   2   9      270.62      286.14     46.35 o 
   5   2   9     1950.41     1727.40    111.47 o 
   6   2   9    12133.55    13151.67    154.68 o 
   7   2   9      193.56      175.90     77.01 o 
   8   2   9     2751.48     3001.01    228.83 o 
   9   2   9     2039.63     1998.50     69.64 o 
  10   2   9     1126.52     1129.00     67.21 o 
  11   2   9      253.56      272.52     62.95 o 
 -12   3   9      141.00      155.63     76.58 o 
 -11   3   9      449.63      427.75     68.39 o 
 -10   3   9     5235.61     4918.13    138.73 o 
  -9   3   9      342.71      395.83     63.07 o 
  -8   3   9      304.30      299.66     54.66 o 
  -7   3   9     1249.73     1355.48     58.99 o 
  -6   3   9      791.53      809.35     39.25 o 
  -5   3   9      699.53      566.64     51.72 o 
  -4   3   9     8804.25     8905.57     84.16 o 
  -3   3   9        1.41        6.08     44.02 o 
  -2   3   9    16688.82    16837.87    104.81 o 
  -1   3   9     3641.85     3128.21     64.39 o 
   0   3   9       29.37       76.47     35.80 o 
   1   3   9      580.77      505.59     38.06 o 
   2   3   9      310.79      364.95     64.03 o 
   3   3   9      339.18      424.73     81.35 o 
   4   3   9     5960.90     6082.44     92.38 o 
   5   3   9     3673.41     3474.47     81.51 o 
   6   3   9     7584.21     7148.63    165.19 o 
   7   3   9     1406.79     1201.51     69.36 o 
   8   3   9     1271.82     1457.59     86.06 o 
   9   3   9       59.52       39.70     51.97 o 
  10   3   9      415.42      243.26     75.02 o 
  11   3   9      926.71      953.87     66.68 o 
 -12   4   9     3320.34     3184.36    103.48 o 
 -11   4   9     3610.56     3990.69     89.81 o 
 -10   4   9       66.14       50.86     60.60 o 
  -9   4   9     2363.66     2571.53     71.35 o 
  -8   4   9        2.41       14.11     61.53 o 
  -7   4   9     3352.02     3479.81     81.49 o 
  -6   4   9     1052.83     1092.86     49.84 o 
  -5   4   9    10436.07    10629.67    114.55 o 
  -4   4   9     6169.78     5928.65     70.52 o 
  -3   4   9        1.61       49.36     44.31 o 
  -2   4   9     6213.18     6168.43     74.47 o 
  -1   4   9     6223.02     5983.22     73.47 o 
   0   4   9     6419.57     6969.39    167.05 o 
   1   4   9       15.83       22.00     39.37 o 
   2   4   9      546.77      502.90     52.25 o 
   3   4   9      879.43      779.60     65.81 o 
   4   4   9     1430.73     1423.92     69.39 o 
   5   4   9     7397.36     7675.52     98.00 o 
   6   4   9      503.16      401.46     65.56 o 
   7   4   9     1799.36     1784.52     83.98 o 
   8   4   9      191.60      352.84     75.54 o 
   9   4   9     3152.28     2894.09     72.80 o 
  10   4   9       48.98       60.12     63.37 o 
  11   4   9      780.77      826.79    129.46 o 
 -12   5   9      103.52      115.23     75.47 o 
 -11   5   9     2026.72     1995.76     70.06 o 
 -10   5   9      301.71      333.24     61.58 o 
  -9   5   9     4897.14     5014.46    154.09 o 
  -8   5   9      324.33      376.37     62.90 o 
  -7   5   9      115.94       62.95     55.22 o 
  -6   5   9     1419.52     1305.57     56.73 o 
  -5   5   9      324.25      271.06     53.10 o 
  -4   5   9      693.14      699.97     48.38 o 
  -3   5   9    36468.31    38398.02    738.75 o 
  -2   5   9      368.78      403.88     52.25 o 
  -1   5   9      468.77      472.65     47.06 o 
   0   5   9     1207.85     1437.03     47.54 o 
   1   5   9     1333.33     1304.31     46.08 o 
   2   5   9     1132.70     1215.56     55.62 o 
   3   5   9       11.36       36.98     49.09 o 
   4   5   9       27.22       70.44     60.99 o 
   5   5   9     1361.88     1483.19     69.54 o 
   6   5   9      565.32      728.19     66.96 o 
   7   5   9     5640.59     5811.23    231.03 o 
   8   5   9      204.08      249.69     60.56 o 
   9   5   9        6.54       21.73     54.55 o 
  10   5   9      426.72      292.23     75.34 o 
 -12   6   9      147.93      130.67     79.01 o 
 -11   6   9     1256.69     1281.97     81.40 o 
 -10   6   9      144.76      149.66     61.37 o 
  -9   6   9     1510.94     1577.06     67.67 o 
  -8   6   9      618.82      792.41     55.99 o 
  -7   6   9      679.47      817.50     57.57 o 
  -6   6   9      365.59      466.43     52.40 o 
  -5   6   9    14541.42    14156.76    126.47 o 
  -4   6   9     2595.32     2301.22     56.37 o 
  -3   6   9       39.82      147.19     51.99 o 
  -2   6   9     5588.94     5088.38    100.74 o 
  -1   6   9     3147.53     3342.96    106.23 o 
   0   6   9      287.08      360.10     45.52 o 
   1   6   9     1526.24     1463.55     56.05 o 
   2   6   9      589.11      563.65     38.94 o 
   3   6   9      878.14      906.80     48.46 o 
   4   6   9        2.25       17.53     43.35 o 
   5   6   9     6038.05     5449.91    140.09 o 
   6   6   9     4592.69     4269.47     83.03 o 
   7   6   9        3.84       -8.51     74.76 o 
   8   6   9      127.90      197.66     59.23 o 
   9   6   9       95.38       54.42     59.14 o 
  10   6   9       31.43       25.27     63.04 o 
 -12   7   9      332.98      269.75     80.83 o 
 -11   7   9     1389.29     1266.05     75.15 o 
 -10   7   9     9440.22     8867.35    159.33 o 
  -9   7   9       51.72       49.02     60.88 o 
  -8   7   9     1212.04     1168.40     58.89 o 
  -7   7   9      265.38      244.68     55.69 o 
  -6   7   9    11097.98    11255.31     88.17 o 
  -5   7   9      163.15      191.79     45.26 o 
  -4   7   9    12866.51    13762.11     96.67 o 
  -3   7   9     1639.65     1672.39     57.74 o 
  -2   7   9     2076.61     1943.58     46.79 o 
  -1   7   9      458.51      581.61     42.47 o 
   0   7   9      417.39      511.03     63.64 o 
   1   7   9     2476.89     2437.15     60.75 o 
   2   7   9     1901.64     1870.80     58.46 o 
   3   7   9      695.22      646.44     67.72 o 
   4   7   9     6458.06     6794.02     91.89 o 
   5   7   9       37.23      -43.05     64.11 o 
   6   7   9      954.95      865.99     81.06 o 
   7   7   9      623.78      646.72     62.51 o 
   8   7   9     2496.36     2679.54     70.41 o 
   9   7   9        0.04       -4.92     64.33 o 
  10   7   9     1638.88     1593.96     80.14 o 
 -12   8   9      584.33      690.11    170.07 o 
 -11   8   9       55.36       83.67     79.47 o 
 -10   8   9      541.13      567.37     67.45 o 
  -9   8   9      938.56     1026.90     65.07 o 
  -8   8   9     4847.35     5043.74     92.14 o 
  -7   8   9      502.86      573.88     57.24 o 
  -6   8   9     1890.87     2016.85     60.99 o 
  -5   8   9     1785.08     1615.80     57.80 o 
  -4   8   9    15040.80    14560.26    319.09 o 
  -3   8   9      529.52      556.27     53.39 o 
  -2   8   9    25940.27    27039.08    124.65 o 
  -1   8   9     6771.84     7414.31    111.67 o 
   0   8   9       40.65       21.09     38.75 o 
   1   8   9     1005.94     1051.75     54.61 o 
   2   8   9        7.70       30.57     38.74 o 
   3   8   9       89.73      115.33     50.38 o 
   4   8   9     1037.67      922.45     67.52 o 
   5   8   9        1.45       31.88    109.30 o 
   6   8   9    11568.93    11725.82    175.40 o 
   7   8   9       48.30        5.54     77.11 o 
   8   8   9       58.04       22.96     57.26 o 
   9   8   9      728.06      811.49     55.46 o 
  10   8   9      510.84      532.22     75.15 o 
 -11   9   9     2517.39     2305.02     86.17 o 
 -10   9   9       38.50       77.35     60.18 o 
  -9   9   9     2002.90     1856.16     61.90 o 
  -8   9   9      913.58      833.80     51.78 o 
  -7   9   9     1797.30     2000.37     63.02 o 
  -6   9   9     1170.54     1109.52     67.63 o 
  -5   9   9     1012.89      960.59     49.40 o 
  -4   9   9     5561.11     4932.80    113.03 o 
  -3   9   9    16285.89    17140.03    144.41 o 
  -2   9   9       77.69       41.26     44.63 o 
  -1   9   9      110.27      264.16     45.18 o 
   0   9   9      116.12       69.55     43.65 o 
   1   9   9     3846.99     4025.32     61.47 o 
   2   9   9       74.00       60.24     50.93 o 
   3   9   9      163.88       33.88     63.19 o 
   4   9   9     4156.93     4203.68    131.31 o 
   5   9   9     4745.20     5301.60    116.55 o 
   6   9   9     3132.61     3234.21    140.57 o 
   7   9   9     2987.90     3328.34     88.89 o 
   8   9   9       13.47       47.56     57.70 o 
   9   9   9     1127.49     1051.61     77.83 o 
  10   9   9       97.30       93.24     95.78 o 
 -11  10   9     4171.49     4158.85    108.62 o 
 -10  10   9     1894.39     1704.38     68.65 o 
  -9  10   9     1078.33      982.04     64.80 o 
  -8  10   9       12.44       -0.47     52.51 o 
  -7  10   9     9678.74    10301.42    272.88 o 
  -6  10   9      732.76      852.52     58.21 o 
  -5  10   9     3242.47     3208.01     64.02 o 
  -4  10   9     2137.68     1998.37     52.78 o 
  -3  10   9      688.94      617.06     47.28 o 
  -2  10   9      670.71      811.38     47.64 o 
  -1  10   9     8249.14     7847.14    126.67 o 
   0  10   9        9.51      -43.55     43.55 o 
   1  10   9        2.44       27.29     61.74 o 
   2  10   9     1735.82     1816.72     71.95 o 
   3  10   9     1837.05     1724.49    135.32 o 
   4  10   9       10.58       27.54     62.37 o 
   5  10   9    14707.76    15165.73    190.07 o 
   6  10   9      163.24      227.85     61.06 o 
   7  10   9      826.97      836.02     91.84 o 
   8  10   9       59.00      -10.09     71.72 o 
   9  10   9      660.94      599.81     93.00 o 
  10  10   9     1995.50     1914.13    105.33 o 
 -11  11   9       94.96       84.68     75.40 o 
 -10  11   9     3126.84     3060.77     74.25 o 
  -9  11   9     1054.01     1181.64     65.22 o 
  -8  11   9       14.35       65.58     53.08 o 
  -7  11   9      368.38      270.71     63.24 o 
  -6  11   9      518.66      452.90     56.59 o 
  -5  11   9       32.03       43.14     38.96 o 
  -4  11   9        1.59      -14.06     44.20 o 
  -3  11   9     2776.65     2833.41    133.09 o 
  -2  11   9      917.40     1117.00     45.11 o 
  -1  11   9     2866.64     3176.89     90.97 o 
   0  11   9      126.79      104.59     39.34 o 
   1  11   9      500.90      376.65     46.43 o 
   2  11   9        2.87       65.76     50.51 o 
   3  11   9     3173.46     3608.57     81.47 o 
   4  11   9     4439.37     5005.31    201.40 o 
   5  11   9      951.11      977.68     58.82 o 
   6  11   9     1928.12     1976.96     83.29 o 
   7  11   9     1126.31     1126.00     77.83 o 
   8  11   9        5.42       37.73     71.81 o 
   9  11   9      532.64      526.99    102.02 o 
  10  11   9      954.88      994.78    111.96 o 
 -11  12   9      698.26      625.09     68.26 o 
 -10  12   9       11.45        2.84     68.45 o 
  -9  12   9       92.26      103.77     54.53 o 
  -8  12   9     2024.95     2104.74     99.73 o 
  -7  12   9       86.32      151.27     60.93 o 
  -6  12   9      750.93      769.62     56.69 o 
  -5  12   9       78.20       81.72     63.16 o 
  -4  12   9     3328.16     3363.95    102.61 o 
  -3  12   9      108.22      112.37     39.29 o 
  -2  12   9     2736.39     2882.81     57.32 o 
  -1  12   9     1106.20     1016.78     48.19 o 
   0  12   9     1073.32      976.64     57.50 o 
   1  12   9       16.95       22.41     65.74 o 
   2  12   9     5214.10     5070.20     86.57 o 
   3  12   9      268.40      244.08     46.86 o 
   4  12   9     4102.53     4948.43    220.15 o 
   5  12   9      959.97     1254.50    129.59 o 
   6  12   9     8582.61     9011.08    212.64 o 
   7  12   9     1349.65     1346.11     77.51 o 
   8  12   9     1370.67     1225.02     96.11 o 
   9  12   9        0.56       41.48     89.41 o 
  10  12   9       91.70       76.58     70.66 o 
 -11  13   9      122.99       78.23     74.82 o 
 -10  13   9     3133.28     3164.06    141.38 o 
  -9  13   9      305.49      323.01     53.77 o 
  -8  13   9      537.25      528.55     54.81 o 
  -7  13   9      155.84      193.88     53.77 o 
  -6  13   9     1008.66     1246.39     65.68 o 
  -5  13   9      710.90      567.78     56.56 o 
  -4  13   9     3537.82     3368.41     86.28 o 
  -3  13   9      830.32      946.08     43.24 o 
  -2  13   9     1104.35      928.00     47.69 o 
  -1  13   9     1657.33     1706.37     67.11 o 
   0  13   9     2671.27     2828.11     67.82 o 
   1  13   9       59.21       92.59     61.46 o 
   2  13   9     1002.29     1091.59     58.07 o 
   3  13   9     1992.19     2066.03     76.95 o 
   4  13   9    13083.38    15450.84    311.33 o 
   5  13   9     2039.96     2059.83     69.79 o 
   6  13   9     4441.48     4607.29    251.22 o 
   7  13   9        4.36       22.23     58.20 o 
   8  13   9      423.04      431.29     61.54 o 
   9  13   9       75.93      150.04     88.73 o 
 -11  14   9     3723.85     3466.79     93.90 o 
 -10  14   9        0.22       12.52     65.35 o 
  -9  14   9      268.70      260.13     53.10 o 
  -8  14   9        9.23        7.21     60.00 o 
  -7  14   9     3387.70     3428.72     76.69 o 
  -6  14   9        8.32        8.38     61.18 o 
  -5  14   9     1595.16     1530.84     54.86 o 
  -4  14   9      958.86     1060.52     81.89 o 
  -3  14   9      132.14      131.96     50.39 o 
  -2  14   9        1.17        0.10     41.75 o 
  -1  14   9     3932.91     3844.59    157.62 o 
   0  14   9     5050.32     5060.52     85.73 o 
   1  14   9       34.16       68.48     50.83 o 
   2  14   9      911.54      996.35     58.04 o 
   3  14   9     2778.70     2751.98     65.83 o 
   4  14   9     3047.82     3067.97     81.13 o 
   5  14   9    11520.56    11384.35     91.77 o 
   6  14   9      613.55      662.95     62.76 o 
   7  14   9       51.98       11.60     51.32 o 
   8  14   9     2405.83     2226.54     91.96 o 
   9  14   9     1334.94     1335.01     94.97 o 
 -10  15   9       16.21       56.37     75.00 o 
  -9  15   9     1972.71     1886.81     73.94 o 
  -8  15   9       33.28       -2.74     48.38 o 
  -7  15   9       80.36       45.89     53.63 o 
  -6  15   9      292.48      114.45     70.63 o 
  -5  15   9     1141.38     1072.96     62.40 o 
  -4  15   9        8.79      -46.31     53.34 o 
  -3  15   9    10358.80    10870.76    134.27 o 
  -2  15   9       57.71       34.11     76.18 o 
  -1  15   9       77.85       58.66     51.23 o 
   0  15   9     2895.79     2953.63     67.36 o 
   1  15   9     1087.56     1311.21    155.33 o 
   2  15   9      802.60      657.96     70.77 o 
   3  15   9    11422.61    13268.39     92.27 o 
   4  15   9      995.17     1200.18     58.52 o 
   5  15   9     1828.26     1867.28     66.08 o 
   6  15   9     1316.29     1396.65     65.54 o 
   7  15   9     2181.81     2060.11     81.76 o 
   8  15   9     2245.50     2321.89    100.33 o 
   9  15   9      223.72      192.82     87.36 o 
 -10  16   9      835.83      890.93     60.97 o 
  -9  16   9      803.71      803.34     67.79 o 
  -8  16   9     2619.23     2364.89     63.77 o 
  -7  16   9     1469.93     1449.16     59.42 o 
  -6  16   9      113.91       78.40     52.80 o 
  -5  16   9     2528.12     2510.89     69.32 o 
  -4  16   9      249.14      285.87     54.06 o 
  -3  16   9      704.17      695.75     56.43 o 
  -2  16   9     3241.18     3654.92     78.17 o 
  -1  16   9     1006.74     1075.18     68.65 o 
   0  16   9     4274.93     4354.48     83.96 o 
   1  16   9       17.59      -17.49     62.55 o 
   2  16   9     2405.51     2597.91     59.19 o 
   3  16   9     2090.73     2459.63     64.11 o 
   4  16   9      502.18      540.77     54.42 o 
   5  16   9    10282.81    11185.13    147.38 o 
   6  16   9     8614.41     8914.53    135.60 o 
   7  16   9      612.50      500.62     74.43 o 
   8  16   9       21.83      -50.39     72.50 o 
   9  16   9      676.36      603.77     89.22 o 
 -10  17   9     4690.29     4209.88     81.04 o 
  -9  17   9      399.71      408.79     59.81 o 
  -8  17   9      151.52      168.22     53.16 o 
  -7  17   9        0.91       10.86     53.69 o 
  -6  17   9     5236.43     5298.58    156.28 o 
  -5  17   9     1030.61     1245.85     67.30 o 
  -4  17   9     4187.03     5073.38     76.08 o 
  -3  17   9     2039.39     1984.38    118.92 o 
  -2  17   9     2539.12     2278.02     76.12 o 
  -1  17   9       32.98       85.26     56.85 o 
   0  17   9        8.71       21.09     61.55 o 
   1  17   9       63.93       86.62     53.15 o 
   2  17   9     1976.02     2029.93    131.30 o 
   3  17   9        5.10       35.16     53.17 o 
   4  17   9     2941.31     3336.14     90.45 o 
   5  17   9       93.20       90.35     53.45 o 
   6  17   9      296.38      272.83     53.78 o 
   7  17   9        0.72      -53.55     58.47 o 
   8  17   9     1320.16     1420.51     96.17 o 
 -10  18   9      467.57      379.84     72.95 o 
  -9  18   9       17.65       60.28     54.48 o 
  -8  18   9     3702.13     3690.24     69.82 o 
  -7  18   9     2354.68     2103.75     62.58 o 
  -6  18   9      168.93      169.34     52.57 o 
  -5  18   9      283.94      170.50     47.39 o 
  -4  18   9     5272.62     5123.67    129.09 o 
  -3  18   9     2079.39     2061.93     55.90 o 
  -2  18   9     6868.87     7110.20    337.43 o 
  -1  18   9      327.06      293.84     54.23 o 
   0  18   9     1923.41     2242.62     84.69 o 
   1  18   9     1315.92     1215.83     64.96 o 
   2  18   9     1942.05     2062.29     67.92 o 
   3  18   9      161.06      179.91     47.47 o 
   4  18   9      261.19      262.49     55.30 o 
   5  18   9       81.11       69.39     52.65 o 
   6  18   9     2435.77     2183.57     63.44 o 
   7  18   9      130.59      134.02     64.32 o 
   8  18   9       22.89       25.29     89.04 o 
  -9  19   9     3993.43     3676.61    125.02 o 
  -8  19   9      406.51      337.17    117.10 o 
  -7  19   9     8085.73     7856.38    126.08 o 
  -6  19   9      288.45      377.13     52.16 o 
  -5  19   9      285.77      317.41     47.54 o 
  -4  19   9     1042.56      937.18     49.30 o 
  -3  19   9     4312.53     4190.08     65.93 o 
  -2  19   9        1.53      -39.40     60.57 o 
  -1  19   9       23.69      -37.97     53.08 o 
   0  19   9        2.41      -42.54     62.64 o 
   1  19   9      196.99      344.62     47.89 o 
   2  19   9      993.30     1012.98     50.87 o 
   3  19   9      132.48      225.05     47.54 o 
   4  19   9     2034.90     1989.43     68.13 o 
   5  19   9     4559.66     4378.69    197.00 o 
   6  19   9     1592.75     1579.35     66.81 o 
   7  19   9      910.61      924.92     78.94 o 
   8  19   9        2.98       53.43     71.21 o 
  -9  20   9     1760.65     1728.87     76.50 o 
  -8  20   9       32.61      158.82     64.14 o 
  -7  20   9     3287.58     3453.12     64.74 o 
  -6  20   9      446.42      510.74     48.39 o 
  -5  20   9     7815.45     7971.20    111.99 o 
  -4  20   9      168.44      122.61     51.93 o 
  -3  20   9       63.34      139.56     51.62 o 
  -2  20   9     1067.56     1201.50     55.70 o 
  -1  20   9     5774.13     6283.60     69.26 o 
   0  20   9      112.81      108.42     83.62 o 
   1  20   9      304.90      248.85     53.57 o 
   2  20   9       26.50        9.46     60.56 o 
   3  20   9     1774.55     1844.21     57.59 o 
   4  20   9      444.37      456.36     61.34 o 
   5  20   9     2582.43     2550.94     64.05 o 
   6  20   9      111.86       73.79     66.30 o 
   7  20   9      459.02      414.90     77.39 o 
  -9  21   9     1958.03     1721.78    102.49 o 
  -8  21   9      107.92      190.25     53.63 o 
  -7  21   9      287.18      313.14     54.29 o 
  -6  21   9     2482.52     2556.36     52.35 o 
  -5  21   9      980.23     1005.64     54.30 o 
  -4  21   9      541.41      630.20     53.53 o 
  -3  21   9      258.97      276.11     84.28 o 
  -2  21   9      742.96      763.83     54.25 o 
  -1  21   9     2644.11     2461.23    154.73 o 
   0  21   9      431.55      468.97     61.07 o 
   1  21   9       12.88      -15.51     67.03 o 
   2  21   9      330.39      398.39     53.53 o 
   3  21   9     1185.53     1001.69     64.48 o 
   4  21   9       79.92       41.62     60.26 o 
   5  21   9      912.59      859.95     86.17 o 
   6  21   9      112.04       55.09     75.60 o 
   7  21   9      774.91      654.68     96.51 o 
  -8  22   9     2677.91     2661.52     73.70 o 
  -7  22   9     1866.90     1853.92     71.06 o 
  -6  22   9      121.10      112.17     46.15 o 
  -5  22   9      454.74      459.61     45.45 o 
  -4  22   9     4409.37     4315.78    141.59 o 
  -3  22   9      677.40      676.00     74.51 o 
  -2  22   9      224.34      239.30     47.01 o 
  -1  22   9       28.11        7.17     46.60 o 
   0  22   9     1766.00     1892.31     88.21 o 
   1  22   9      607.81      581.21     54.25 o 
   2  22   9     3273.51     3168.38     88.16 o 
   3  22   9        5.51       42.37     59.17 o 
   4  22   9       95.24       67.07     60.10 o 
   5  22   9      194.76      260.06     71.45 o 
   6  22   9     1336.74     1453.25     70.54 o 
   7  22   9      995.87      884.57     77.38 o 
  -8  23   9      449.02      435.82     76.42 o 
  -7  23   9     2741.20     2679.82     77.07 o 
  -6  23   9      429.91      499.49     64.77 o 
  -5  23   9      248.91      220.32     46.74 o 
  -4  23   9     2208.22     2020.06     84.50 o 
  -3  23   9      170.22      230.73     51.60 o 
  -2  23   9      839.00      932.20     71.20 o 
  -1  23   9      452.45      570.02     61.03 o 
   0  23   9      515.27      486.35     53.98 o 
   1  23   9     2790.61     3098.63     87.84 o 
   2  23   9        7.61       48.98     59.34 o 
   3  23   9     1462.51     1473.71     58.91 o 
   4  23   9     2785.64     2733.51     69.30 o 
   5  23   9       63.87      119.10     80.78 o 
   6  23   9       51.11       60.15     75.14 o 
  -7  24   9        0.61      -11.72     48.30 o 
  -6  24   9      511.36      632.14     65.62 o 
  -5  24   9       51.20      205.34     63.14 o 
  -4  24   9      349.31      459.17     52.46 o 
  -3  24   9      413.11      351.19     52.81 o 
  -2  24   9      965.77      947.73     63.45 o 
  -1  24   9     4814.86     4946.44    128.09 o 
   0  24   9      676.26      731.53     49.37 o 
   1  24   9      115.04       70.95     45.91 o 
   2  24   9      137.03      156.31     69.58 o 
   3  24   9      146.59      211.68     60.92 o 
   4  24   9      316.65      309.97     59.58 o 
   5  24   9     5404.29     5395.13    197.81 o 
   6  24   9     1108.60     1080.21     79.61 o 
  -6  25   9      128.83       65.91     52.69 o 
  -5  25   9       18.84      -24.28     75.46 o 
  -4  25   9        8.34      -63.72     63.72 o 
  -3  25   9     2035.48     2028.13     59.54 o 
  -2  25   9     1737.33     1774.84     74.19 o 
  -1  25   9      409.58      292.80     47.55 o 
   0  25   9      660.32      694.30     54.41 o 
   1  25   9      922.84      836.47     56.10 o 
   2  25   9       10.17       44.12     81.09 o 
   3  25   9     5063.09     5001.78    145.77 o 
   4  25   9      562.42      460.00     60.79 o 
   5  25   9     1707.23     1608.26     82.97 o 
  -6  26   9       71.00       91.58     84.37 o 
  -5  26   9       25.68        0.24     72.64 o 
  -4  26   9        1.10      -27.55     73.08 o 
  -3  26   9      550.57      436.55     58.65 o 
  -2  26   9     1504.71     1537.56     69.89 o 
  -1  26   9      407.29      413.53     57.03 o 
   0  26   9      450.35      566.17     71.29 o 
   1  26   9     1254.53     1290.55     78.30 o 
   2  26   9     1295.09     1191.99     78.40 o 
   3  26   9      692.43      755.01     67.85 o 
   4  26   9     1721.63     1377.30     84.69 o 
  -5  27   9       49.30       11.98     76.09 o 
  -4  27   9      603.13      689.98     66.50 o 
  -3  27   9      796.92      720.71     76.13 o 
  -2  27   9     2894.23     2730.33    111.48 o 
  -1  27   9      127.95       89.80     74.23 o 
   0  27   9     2582.99     2749.87    125.71 o 
   1  27   9      132.57       61.17     64.79 o 
   2  27   9        0.22       53.61     65.09 o 
   3  27   9       23.44       54.20     58.41 o 
   4  27   9     8086.66     8105.23    141.63 o 
  -4  28   9     2335.25     2136.28    107.89 o 
  -3  28   9     1472.69     1327.70    147.71 o 
  -2  28   9      669.25      739.87     76.15 o 
  -1  28   9      108.77      159.17     73.78 o 
   0  28   9     1294.82     1262.81     69.19 o 
   1  28   9      167.82      101.98     64.71 o 
   2  28   9      692.20      739.91     67.06 o 
   3  28   9        1.73      -43.33    126.12 o 
  -2  29   9      372.31      390.45     65.19 o 
  -1  29   9        8.37      184.80     63.94 o 
   0  29   9       94.56      215.25     74.41 o 
   1  29   9     1406.11     1057.80    116.41 o 
 -10   0  10       36.94       27.20     73.83 o 
  -8   0  10       21.44        8.05    111.43 o 
  -6   0  10     1468.86     1724.79     84.13 o 
  -4   0  10    14829.77    14639.87    170.40 o 
  -2   0  10     9096.36     9554.98    176.05 o 
   0   0  10     5388.69     6042.72    107.74 o 
   2   0  10    24601.64    26241.92    213.08 o 
   4   0  10     2493.12     2263.81    108.31 o 
   6   0  10    10897.95    10779.10    143.03 o 
   8   0  10     2309.99     1884.46    119.99 o 
  10   0  10     1776.39     1713.06    100.04 o 
 -11   1  10        1.87       10.54     65.43 o 
 -10   1  10     1658.70     1759.02     68.33 o 
  -9   1  10      113.03      183.65     52.73 o 
  -8   1  10      213.14      176.14     53.40 o 
  -7   1  10       21.29        9.46     47.97 o 
  -6   1  10     2146.83     2102.32     52.78 o 
  -5   1  10      997.10     1036.07     43.49 o 
  -4   1  10     1775.70     1683.94     43.52 o 
  -3   1  10     3945.85     3917.44     51.64 o 
  -2   1  10     2979.60     2802.04     71.02 o 
  -1   1  10      265.84      267.09     50.97 o 
   0   1  10       33.08       95.58     50.86 o 
   1   1  10      623.18      496.67     63.42 o 
   2   1  10     1057.11     1116.81     67.60 o 
   3   1  10     3825.80     4030.35    278.14 o 
   4   1  10    14904.48    14301.41    629.17 o 
   5   1  10     1262.96     1283.00     82.77 o 
   6   1  10     1222.66     1491.69    120.82 o 
   7   1  10      757.37      817.05     67.42 o 
   8   1  10      417.12      288.51    115.74 o 
   9   1  10      109.50      158.54     94.25 o 
  10   1  10      385.30      290.26     65.09 o 
 -11   2  10     8972.10     9327.25    109.62 o 
 -10   2  10     1836.71     1830.24     80.50 o 
  -9   2  10       37.87       59.32     51.93 o 
  -8   2  10      176.07      223.90     47.30 o 
  -7   2  10     2730.42     2758.95     54.56 o 
  -6   2  10      753.05      635.52     50.56 o 
  -5   2  10     4264.87     3664.91     51.28 o 
  -4   2  10     1091.32     1220.62     47.46 o 
  -3   2  10     2180.81     2064.91     59.46 o 
  -2   2  10        1.50       26.22     50.39 o 
  -1   2  10     2933.33     3247.23     71.49 o 
   0   2  10     9769.77     9307.64    174.24 o 
   1   2  10      428.94      521.34     90.47 o 
   2   2  10     2298.33     2406.69     73.76 o 
   3   2  10     9755.06     9958.07    407.76 o 
   4   2  10     3006.90     3174.37     81.70 o 
   5   2  10    10898.17    10882.62    397.81 o 
   6   2  10      519.96      671.87     65.57 o 
   7   2  10      520.45      654.97    136.56 o 
   8   2  10       40.97        9.64     75.40 o 
   9   2  10     1846.18     1871.94    103.05 o 
  10   2  10     1068.62      885.17     79.40 o 
 -11   3  10      709.79      677.59     79.60 o 
 -10   3  10        2.22       -2.35     61.04 o 
  -9   3  10      148.15      188.50     61.88 o 
  -8   3  10     2957.70     2968.36     72.71 o 
  -7   3  10      969.15      976.66     90.34 o 
  -6   3  10      191.46      205.58     49.79 o 
  -5   3  10      213.00      249.34     40.36 o 
  -4   3  10     1691.38     1633.64     58.31 o 
  -3   3  10    17160.75    17683.21    243.61 o 
  -2   3  10      365.54      460.30     53.22 o 
  -1   3  10     1554.08     1557.18     72.15 o 
   0   3  10        8.11       55.24     38.76 o 
   1   3  10     3169.09     3069.52     68.29 o 
   2   3  10      133.21      237.11     83.22 o 
   3   3  10     3519.45     3667.49     71.55 o 
   4   3  10      527.62      487.83     67.08 o 
   5   3  10     1499.11     1397.91     70.31 o 
   6   3  10       28.53       86.61     61.55 o 
   7   3  10      260.27      242.35    129.21 o 
   8   3  10      609.88      612.06     78.48 o 
   9   3  10      223.36      139.52     75.99 o 
  10   3  10      815.49      703.63    104.10 o 
 -11   4  10     1504.02     1627.75     83.03 o 
 -10   4  10     2185.19     2410.77     72.00 o 
  -9   4  10       46.23       -6.64     60.99 o 
  -8   4  10     1139.67     1148.89     53.83 o 
  -7   4  10      106.44      148.82     63.00 o 
  -6   4  10       49.18      -26.97     62.61 o 
  -5   4  10     9812.87     9871.71    131.47 o 
  -4   4  10     8801.72     8903.74     82.61 o 
  -3   4  10     5305.59     4872.68     97.77 o 
  -2   4  10     8239.32     8224.48     76.29 o 
  -1   4  10     5718.14     5042.44     59.99 o 
   0   4  10        0.66       -6.06     35.75 o 
   1   4  10     1908.92     2023.47     52.96 o 
   2   4  10      675.96      796.15     55.13 o 
   3   4  10      689.21      779.73     65.46 o 
   4   4  10      231.79      207.08     80.44 o 
   5   4  10     2130.12     2278.69     86.06 o 
   6   4  10     4115.57     4379.20    119.37 o 
   7   4  10       82.03        9.34     74.35 o 
   8   4  10        9.34      -33.21     60.60 o 
   9   4  10      120.42      123.55     65.45 o 
  10   4  10     1291.69     1289.32     72.32 o 
 -11   5  10     1152.09     1133.37     85.69 o 
 -10   5  10     3996.67     3878.83    205.39 o 
  -9   5  10      153.62      197.05     61.81 o 
  -8   5  10      950.97     1018.72     52.78 o 
  -7   5  10      634.41      599.25     50.41 o 
  -6   5  10     2855.54     2766.60     68.27 o 
  -5   5  10     1714.59     1687.66     76.44 o 
  -4   5  10    10332.06     9446.54     78.92 o 
  -3   5  10      296.44      424.14     41.12 o 
  -2   5  10     9398.41     9461.09     79.84 o 
  -1   5  10     3483.74     3458.23     97.43 o 
   0   5  10      818.95      867.65     47.96 o 
   1   5  10     2214.15     2393.98     85.97 o 
   2   5  10     1017.08      920.77     54.90 o 
   3   5  10       19.78      -22.57     50.82 o 
   4   5  10    10652.96    10863.68    140.79 o 
   5   5  10      271.74      330.27     62.08 o 
   6   5  10      185.67      214.06     74.24 o 
   7   5  10       51.69      128.96     73.37 o 
   8   5  10      674.05      436.21     76.77 o 
   9   5  10      176.67      196.45     74.70 o 
  10   5  10      993.52      967.83     69.87 o 
 -11   6  10      700.74      729.56     68.25 o 
 -10   6  10      615.95      459.25     55.17 o 
  -9   6  10       12.88       10.41     61.32 o 
  -8   6  10     3323.07     3258.46     91.51 o 
  -7   6  10       58.45      150.13     52.98 o 
  -6   6  10     2138.42     2011.20     69.57 o 
  -5   6  10     2663.33     2555.40    127.40 o 
  -4   6  10    19593.50    19960.79    128.85 o 
  -3   6  10       97.51      128.02     51.24 o 
  -2   6  10        2.91      -33.55     39.82 o 
  -1   6  10     4748.10     4805.33     60.85 o 
   0   6  10     1861.44     1668.85     50.88 o 
   1   6  10       59.00       52.48     50.61 o 
   2   6  10     2105.74     2030.45     50.36 o 
   3   6  10       13.63       31.89     49.65 o 
   4   6  10      223.44      106.84     77.47 o 
   5   6  10      817.63      666.34     77.73 o 
   6   6  10     1139.65     1179.02     80.38 o 
   7   6  10      974.72      993.30     69.20 o 
   8   6  10      106.41      172.86     52.04 o 
   9   6  10      281.75      463.68     75.55 o 
  10   6  10      832.97      851.72     91.92 o 
 -11   7  10      482.59      481.66    100.33 o 
 -10   7  10       15.81       70.87     70.38 o 
  -9   7  10     4873.76     5072.53     80.70 o 
  -8   7  10     3510.38     3615.90     74.81 o 
  -7   7  10        2.94       72.78     60.74 o 
  -6   7  10     2368.48     2752.19     65.14 o 
  -5   7  10     1105.36     1160.24     55.03 o 
  -4   7  10     1328.01     1414.72     57.42 o 
  -3   7  10    15230.41    15037.81    238.74 o 
  -2   7  10      172.58      125.85     39.40 o 
  -1   7  10       16.23       17.08     43.55 o 
   0   7  10     1519.72     1411.23     51.31 o 
   1   7  10     4169.01     4322.42    126.61 o 
   2   7  10      184.75      100.03     50.98 o 
   3   7  10        1.60        0.62     44.08 o 
   4   7  10      268.11      261.24     54.01 o 
   5   7  10     3939.89     3870.50    121.91 o 
   6   7  10      295.55      207.51     60.69 o 
   7   7  10      613.25      516.93     75.94 o 
   8   7  10       42.24      -14.59     51.01 o 
   9   7  10      135.59      118.31     64.22 o 
  10   7  10        2.14      -37.33     94.98 o 
 -11   8  10     1238.33     1226.61     80.51 o 
 -10   8  10      276.99      322.93     67.19 o 
  -9   8  10       46.11       47.41     60.28 o 
  -8   8  10      398.19      308.63     53.55 o 
  -7   8  10      799.98      889.05     64.43 o 
  -6   8  10       47.26      -25.25     54.39 o 
  -5   8  10    24145.66    27163.35    318.51 o 
  -4   8  10     4624.91     4818.28     65.15 o 
  -3   8  10        1.01       23.54     39.03 o 
  -2   8  10      110.32       76.61     50.59 o 
  -1   8  10     5992.58     6013.02    127.68 o 
   0   8  10     1915.56     1950.71     49.11 o 
   1   8  10      514.53      547.23     47.19 o 
   2   8  10      640.78      569.68     52.62 o 
   3   8  10     9055.53     9848.01    101.54 o 
   4   8  10       70.49      116.91     62.19 o 
   5   8  10     1186.82     1322.74     79.69 o 
   6   8  10       19.94       59.05     60.88 o 
   7   8  10      115.56      178.22     59.58 o 
   8   8  10      203.99      188.79     59.68 o 
   9   8  10     1894.99     1789.15     81.77 o 
 -11   9  10       39.11       79.07     74.54 o 
 -10   9  10     1514.45     1506.08     66.44 o 
  -9   9  10     1757.59     1555.12     75.51 o 
  -8   9  10      119.79      114.12     47.27 o 
  -7   9  10      265.48      149.80     54.58 o 
  -6   9  10     4405.46     4843.23    133.16 o 
  -5   9  10       41.25       50.23     63.81 o 
  -4   9  10     4572.30     4366.90     77.21 o 
  -3   9  10     5495.06     5249.01    117.68 o 
  -2   9  10     5362.65     5317.48    112.19 o 
  -1   9  10     1124.25     1001.23     48.19 o 
   0   9  10      180.69      109.95     52.13 o 
   1   9  10      740.04      800.17     70.27 o 
   2   9  10     1697.15     1597.88     92.35 o 
   3   9  10       88.82      110.11     55.43 o 
   4   9  10     4512.37     4471.14    125.35 o 
   5   9  10     1497.43     1407.09     69.24 o 
   6   9  10        9.31      -15.87     60.33 o 
   7   9  10       60.69       98.72     75.73 o 
   8   9  10        3.16       10.54     58.02 o 
   9   9  10     2517.96     2607.82     84.78 o 
 -11  10  10       70.21      105.46     80.06 o 
 -10  10  10      637.81      799.82     84.61 o 
  -9  10  10      515.37      536.35     55.62 o 
  -8  10  10     1036.75      982.53     51.87 o 
  -7  10  10       25.96        2.64     68.09 o 
  -6  10  10     1683.06     1646.13     66.88 o 
  -5  10  10      141.48       86.50     62.76 o 
  -4  10  10     2119.84     2175.88    107.01 o 
  -3  10  10     4683.32     4688.97     68.16 o 
  -2  10  10     1054.43     1019.93     48.37 o 
  -1  10  10     1032.66     1174.77     78.46 o 
   0  10  10     4848.57     4898.51     78.38 o 
   1  10  10       99.26      111.68     44.05 o 
   2  10  10    19595.34    19954.36    322.97 o 
   3  10  10        1.43       -3.07     53.75 o 
   4  10  10      602.84      607.75     56.07 o 
   5  10  10      424.54      365.44    105.29 o 
   6  10  10     6340.64     6290.02     90.56 o 
   7  10  10      155.43      110.07     73.34 o 
   8  10  10      197.74      295.59     82.67 o 
   9  10  10        0.25       34.93     82.99 o 
 -10  11  10       55.30       41.09     75.98 o 
  -9  11  10       40.53       17.65     82.08 o 
  -8  11  10     1036.76     1133.87     58.12 o 
  -7  11  10      477.20      575.12     63.31 o 
  -6  11  10     3726.65     4250.76     96.89 o 
  -5  11  10      291.82      376.28     54.48 o 
  -4  11  10     4016.09     4579.58    104.00 o 
  -3  11  10      556.95      581.94     50.39 o 
  -2  11  10     1389.54     1403.54     43.69 o 
  -1  11  10      887.17      976.11     54.24 o 
   0  11  10        5.62       33.33     43.02 o 
   1  11  10    11739.90    11404.29    149.25 o 
   2  11  10      264.85      174.91     65.40 o 
   3  11  10     3796.23     4130.46     78.67 o 
   4  11  10     9818.27    10164.96    235.95 o 
   5  11  10     3024.30     2845.53    123.46 o 
   6  11  10      227.68       95.96     73.84 o 
   7  11  10      833.01      828.50     74.74 o 
   8  11  10     1776.19     2058.65    100.04 o 
   9  11  10     2140.01     2053.34    102.38 o 
 -10  12  10      208.02      300.91     77.46 o 
  -9  12  10       52.79       13.73     52.09 o 
  -8  12  10      174.58      206.85     53.15 o 
  -7  12  10      430.48      430.51     62.55 o 
  -6  12  10       82.15      166.46     52.71 o 
  -5  12  10     1458.13     1403.82     53.55 o 
  -4  12  10       37.41       23.78     62.66 o 
  -3  12  10     1205.36     1415.46     60.27 o 
  -2  12  10        5.72       72.95     48.96 o 
  -1  12  10     1414.18     1742.96     52.08 o 
   0  12  10     2561.44     2626.13     88.85 o 
   1  12  10     2034.61     2464.16     71.25 o 
   2  12  10      511.47      636.99     79.49 o 
   3  12  10    10223.34    11303.94    432.27 o 
   4  12  10      928.82     1175.59     67.96 o 
   5  12  10    10524.51    11678.14    608.16 o 
   6  12  10      669.29      494.23     67.64 o 
   7  12  10       37.15       64.70     57.98 o 
   8  12  10      757.41      785.54     76.21 o 
   9  12  10     1611.84     1355.55    146.66 o 
 -10  13  10      947.04      792.62     68.80 o 
  -9  13  10      425.09      426.99     99.64 o 
  -8  13  10       57.84       62.24     52.36 o 
  -7  13  10        0.94        3.36     52.19 o 
  -6  13  10        2.66      -49.43     49.43 o 
  -5  13  10      106.74      153.63     61.37 o 
  -4  13  10     1118.63      999.16     63.31 o 
  -3  13  10     5007.94     5033.13     68.96 o 
  -2  13  10      314.67      396.18     55.11 o 
  -1  13  10     2778.22     2835.78     82.18 o 
   0  13  10       41.30        6.11     48.56 o 
   1  13  10     5491.04     5728.09     98.51 o 
   2  13  10      512.92      686.60     80.72 o 
   3  13  10     8056.11     8150.49    100.75 o 
   4  13  10     4099.75     4105.28     82.89 o 
   5  13  10     1533.37     1595.30     78.95 o 
   6  13  10      131.29      107.77     73.18 o 
   7  13  10      135.35      161.97     51.96 o 
   8  13  10      622.63      718.13     93.85 o 
   9  13  10        8.86       83.15     88.33 o 
 -10  14  10     1738.72     1683.93     82.43 o 
  -9  14  10       47.94      159.98     76.36 o 
  -8  14  10      119.68      207.77     60.07 o 
  -7  14  10       84.68       25.94     60.76 o 
  -6  14  10      181.50      288.94     60.72 o 
  -5  14  10     4406.27     4322.91     94.15 o 
  -4  14  10     1480.42     1385.52     58.82 o 
  -3  14  10        0.27       20.79     53.10 o 
  -2  14  10        4.09       33.66     61.78 o 
  -1  14  10      562.32      568.00     64.86 o 
   0  14  10      689.43      681.31     88.88 o 
   1  14  10     1142.79      996.63     81.65 o 
   2  14  10    12739.73    14774.41    332.72 o 
   3  14  10     1246.19     1237.90     71.87 o 
   4  14  10        1.92       -6.44     54.92 o 
   5  14  10     4023.73     4089.02     69.87 o 
   6  14  10     1917.47     1834.83    145.49 o 
   7  14  10      146.15      213.49     72.17 o 
   8  14  10      834.44      818.92     93.90 o 
 -10  15  10      944.37      995.17     78.65 o 
  -9  15  10     2157.28     2134.42     88.96 o 
  -8  15  10      625.35      703.96     63.75 o 
  -7  15  10      273.83      235.78     61.94 o 
  -6  15  10     1929.13     1815.28     80.80 o 
  -5  15  10       18.41      -60.97     60.97 o 
  -4  15  10     1940.15     1941.63     67.06 o 
  -3  15  10       63.37      -34.77     57.79 o 
  -2  15  10     3483.36     4143.86     92.06 o 
  -1  15  10      827.43      723.72     55.69 o 
   0  15  10       22.76       58.44     61.36 o 
   1  15  10      384.00      457.44     65.29 o 
   2  15  10      413.93      472.89    132.57 o 
   3  15  10      230.60      252.30     63.15 o 
   4  15  10    20111.13    21515.89    474.46 o 
   5  15  10      876.48      684.11     56.18 o 
   6  15  10       16.49       11.06     45.93 o 
   7  15  10       32.70       -3.88     90.39 o 
   8  15  10      332.84      309.45     74.82 o 
  -9  16  10      670.39      742.05     79.69 o 
  -8  16  10      856.29      771.13     61.16 o 
  -7  16  10      177.61      146.76     52.33 o 
  -6  16  10      633.61      589.91     54.95 o 
  -5  16  10     1099.15     1154.11     58.55 o 
  -4  16  10     3513.42     3929.91     66.82 o 
  -3  16  10      110.67      173.17     60.34 o 
  -2  16  10     2183.24     2635.82     70.71 o 
  -1  16  10     1085.70     1287.01     83.18 o 
   0  16  10     1402.31     1380.30     69.80 o 
   1  16  10     1654.86     1925.29     83.05 o 
   2  16  10     2918.88     3043.15     60.65 o 
   3  16  10     1264.42     1489.81     67.18 o 
   4  16  10      180.32      176.30     54.30 o 
   5  16  10     2356.70     2509.06     62.82 o 
   6  16  10      410.33      411.96     53.75 o 
   7  16  10     1414.48     1375.07     96.90 o 
   8  16  10      531.88      451.93     92.94 o 
  -9  17  10     1334.64     1320.30     63.55 o 
  -8  17  10        2.26      134.92     75.64 o 
  -7  17  10     1053.11     1123.85     65.16 o 
  -6  17  10      129.61      103.80     47.00 o 
  -5  17  10      436.61      420.51     49.44 o 
  -4  17  10       95.10       96.61     43.61 o 
  -3  17  10     4797.98     5108.90    179.35 o 
  -2  17  10       38.62       59.82     59.38 o 
  -1  17  10       45.62      106.42     92.81 o 
   0  17  10      306.30      255.12     75.23 o 
   1  17  10     4781.99     4894.41    195.14 o 
   2  17  10     8827.23     9920.55    270.78 o 
   3  17  10     1692.28     1615.28     69.20 o 
   4  17  10     1448.42     1628.46     59.72 o 
   5  17  10     3353.12     3398.24     67.41 o 
   6  17  10        5.97      -53.47     53.47 o 
   7  17  10      454.52      352.79     75.79 o 
   8  17  10     2626.68     2509.93    140.01 o 
  -9  18  10        1.77       -2.89     52.62 o 
  -8  18  10     1187.30     1219.65     76.58 o 
  -7  18  10     3730.78     3505.02    170.38 o 
  -6  18  10       13.95       72.31     46.57 o 
  -5  18  10    14235.57    14338.40    184.65 o 
  -4  18  10       48.56      -11.67     61.23 o 
  -3  18  10      221.24      205.04     61.32 o 
  -2  18  10     2024.87     2212.66    151.83 o 
  -1  18  10     5661.04     6167.28    134.27 o 
   0  18  10       13.16       48.82     46.04 o 
   1  18  10     1147.27     1194.24     64.74 o 
   2  18  10       65.06      188.78     62.40 o 
   3  18  10     3697.73     3777.93    163.52 o 
   4  18  10       41.95       42.34     60.92 o 
   5  18  10     1841.69     1786.32     68.19 o 
   6  18  10      142.38      223.09     75.95 o 
   7  18  10      264.43      202.27     66.61 o 
  -8  19  10       59.23       67.15     57.92 o 
  -7  19  10       11.67       79.99     64.95 o 
  -6  19  10     5440.65     5098.95    119.10 o 
  -5  19  10       99.81      101.72     73.97 o 
  -4  19  10     2029.57     1892.75     54.20 o 
  -3  19  10     1580.21     1810.89     45.82 o 
  -2  19  10     2361.78     2628.90     58.07 o 
  -1  19  10      366.19      411.91     69.22 o 
   0  19  10      245.97      335.43     53.52 o 
   1  19  10       28.25       70.90     47.64 o 
   2  19  10      526.40      511.90     62.98 o 
   3  19  10        0.78      -27.95     47.62 o 
   4  19  10     2587.90     2840.80     71.29 o 
   5  19  10       59.53       31.57     52.33 o 
   6  19  10       23.71       26.36     74.38 o 
   7  19  10      125.62      172.72     73.73 o 
  -8  20  10     4296.66     3960.28     78.08 o 
  -7  20  10        8.67       12.86     64.88 o 
  -6  20  10      163.41       88.61     47.87 o 
  -5  20  10      498.71      543.32     58.01 o 
  -4  20  10     9642.34     9950.66    188.92 o 
  -3  20  10     2179.77     2186.49     55.73 o 
  -2  20  10     1951.45     1891.73    149.95 o 
  -1  20  10       38.48      105.19     59.80 o 
   0  20  10      297.21      352.44     52.24 o 
   1  20  10      315.45      242.51     53.71 o 
   2  20  10      383.66      330.86     47.52 o 
   3  20  10      398.56      233.19     52.59 o 
   4  20  10       37.25       26.73     60.34 o 
   5  20  10      184.62      213.57     76.87 o 
   6  20  10       79.15       97.31     74.50 o 
   7  20  10       93.18       63.31     72.87 o 
  -8  21  10     1119.84     1112.02     70.48 o 
  -7  21  10     2731.23     2809.59     67.71 o 
  -6  21  10     1094.08     1244.89     66.06 o 
  -5  21  10      692.82      653.43     45.26 o 
  -4  21  10     2736.40     2722.48     81.17 o 
  -3  21  10     2193.74     2208.14     67.81 o 
  -2  21  10        1.93      103.09     51.84 o 
  -1  21  10        0.44      -46.91     46.91 o 
   0  21  10       43.21      134.24     51.45 o 
   1  21  10     3338.51     3420.68     72.24 o 
   2  21  10      216.82      140.94     52.54 o 
   3  21  10      241.30      117.98     52.25 o 
   4  21  10     1139.83     1079.22     55.53 o 
   5  21  10     2475.48     2606.21     84.93 o 
   6  21  10      329.12      310.98     65.46 o 
  -7  22  10      553.33      552.25     55.19 o 
  -6  22  10       13.56      -56.97     56.97 o 
  -5  22  10     6620.77     6634.68    153.98 o 
  -4  22  10      127.06       49.34     46.67 o 
  -3  22  10     1694.08     1513.67     65.22 o 
  -2  22  10      624.98      557.85     54.86 o 
  -1  22  10      656.14      733.78     62.04 o 
   0  22  10      648.11      667.62    126.32 o 
   1  22  10     1098.50     1109.83     64.78 o 
   2  22  10       86.96      108.35     64.00 o 
   3  22  10     1613.55     1389.04     71.07 o 
   4  22  10       13.28      -15.72     64.78 o 
   5  22  10     1829.24     1854.40     83.74 o 
   6  22  10      119.44      201.47    120.68 o 
  -6  23  10       32.54       30.60     57.81 o 
  -5  23  10      587.05      691.21     84.74 o 
  -4  23  10       18.59       34.23     57.59 o 
  -3  23  10     3041.85     2922.14     64.91 o 
  -2  23  10     5784.30     5888.65    135.02 o 
  -1  23  10      975.97      964.09     91.74 o 
   0  23  10     2699.71     2531.13     58.28 o 
   1  23  10      270.33      232.82     46.81 o 
   2  23  10        3.05       82.02     68.58 o 
   3  23  10     2761.14     2879.65     77.51 o 
   4  23  10      987.89     1027.35     69.47 o 
   5  23  10     1474.03     1310.53    101.61 o 
  -6  24  10      180.82       85.17     57.68 o 
  -5  24  10     1766.48     1778.78     74.36 o 
  -4  24  10     1224.08     1173.60     78.40 o 
  -3  24  10     1456.39     1567.95     73.99 o 
  -2  24  10      265.10      350.65     70.83 o 
  -1  24  10       39.90       49.89     53.39 o 
   0  24  10      379.05      356.62     50.83 o 
   1  24  10      364.84      471.45     63.28 o 
   2  24  10     8209.64     8660.96    309.20 o 
   3  24  10     1691.79     1711.85     73.24 o 
   4  24  10       15.84        6.36     76.65 o 
  -5  25  10       41.17       19.65     52.28 o 
  -4  25  10      917.27      932.25     68.80 o 
  -3  25  10       19.60      114.83     74.28 o 
  -2  25  10     1492.52     1509.70     78.75 o 
  -1  25  10      540.88      504.94     67.02 o 
   0  25  10      533.64      451.21     80.46 o 
   1  25  10      333.28      308.05     65.77 o 
   2  25  10      242.21      295.40     76.43 o 
   3  25  10      343.11      254.34    114.71 o 
   4  25  10    12842.35    12517.79    346.82 o 
  -4  26  10      466.87      460.23     65.01 o 
  -3  26  10      157.86      135.98     90.23 o 
  -2  26  10        2.27        2.55     64.33 o 
  -1  26  10      142.32      187.62     74.60 o 
   0  26  10       40.88      -15.38     74.17 o 
   1  26  10      161.85      203.46     70.49 o 
   2  26  10     3064.40     3130.56     86.63 o 
   3  26  10      973.72     1015.98     78.45 o 
  -3  27  10     1963.74     1840.52    100.22 o 
  -2  27  10      209.24      198.58     74.27 o 
  -1  27  10       16.54       57.95     74.06 o 
   0  27  10      297.36      259.95     78.67 o 
   1  27  10      634.17      608.94     67.21 o 
   2  27  10      109.87      -26.34     98.50 o 
 -11   0  11     1256.60     1260.23     98.51 o 
  -9   0  11      166.49      234.95     74.15 o 
  -7   0  11     2401.04     2527.18    123.08 o 
  -5   0  11     2839.17     3004.04     87.59 o 
  -3   0  11     2027.01     1957.85     63.13 o 
  -1   0  11      875.73      735.12     67.91 o 
   1   0  11     5882.11     5473.00    120.31 o 
   3   0  11    20391.50    20226.04    177.19 o 
   5   0  11     4991.63     5218.98    138.10 o 
   7   0  11      410.36      109.73     77.56 o 
   9   0  11     1928.21     1796.28    143.42 o 
 -11   1  11      282.23      219.76     75.22 o 
 -10   1  11      126.96      169.05     65.51 o 
  -9   1  11     1894.43     1788.25     59.17 o 
  -8   1  11     2411.17     2475.39     84.72 o 
  -7   1  11        9.01       19.95     42.98 o 
  -6   1  11     1709.18     1807.08     73.69 o 
  -5   1  11      740.72      814.93     49.96 o 
  -4   1  11      853.11      876.22     56.84 o 
  -3   1  11      351.58      338.31     44.78 o 
  -2   1  11      279.11      187.71     44.06 o 
  -1   1  11      473.03      364.54     63.11 o 
   0   1  11      246.78      291.40    113.08 o 
   1   1  11     5719.75     5861.40     80.81 o 
   2   1  11     1365.61     1597.82     72.78 o 
   3   1  11     2797.03     2921.38    133.10 o 
   4   1  11     5933.98     5675.53     97.86 o 
   5   1  11     1878.55     2029.52     87.39 o 
   6   1  11      196.31      219.40     76.36 o 
   7   1  11      237.47      331.52     80.08 o 
   8   1  11      774.65      872.70     97.60 o 
   9   1  11      227.71      314.03     94.25 o 
 -11   2  11        0.64      -51.26     76.22 o 
 -10   2  11     2141.93     2305.31     85.03 o 
  -9   2  11        2.43      -61.62     61.62 o 
  -8   2  11      158.39       58.59     53.53 o 
  -7   2  11      151.23      146.47     61.30 o 
  -6   2  11      265.56      344.22     62.63 o 
  -5   2  11      191.57      235.77     54.28 o 
  -4   2  11      203.93      152.84     49.41 o 
  -3   2  11      644.45      726.25     46.84 o 
  -2   2  11        8.19      -13.49     43.06 o 
  -1   2  11     1223.50     1326.79     68.76 o 
   0   2  11     7911.62     7275.75    204.52 o 
   1   2  11       74.40       51.15     50.12 o 
   2   2  11    19203.42    20762.43    526.97 o 
   3   2  11      234.87      372.14     77.31 o 
   4   2  11       39.51      135.98     91.61 o 
   5   2  11      492.53      547.30     74.29 o 
   6   2  11      791.90      931.69     79.03 o 
   7   2  11        3.45       30.32     74.73 o 
   8   2  11      699.57      714.42     80.84 o 
   9   2  11       39.94       45.71    110.18 o 
 -11   3  11     2900.40     2818.05    121.65 o 
 -10   3  11      806.03      902.17     79.68 o 
  -9   3  11     2175.70     2320.88     71.04 o 
  -8   3  11     1195.63     1178.76     52.76 o 
  -7   3  11       53.21        8.85     47.54 o 
  -6   3  11     6900.38     7315.66    101.25 o 
  -5   3  11      120.94      108.39     53.88 o 
  -4   3  11      760.10      651.57     85.67 o 
  -3   3  11     1713.25     1567.57     61.31 o 
  -2   3  11     2257.39     2207.61     50.10 o 
  -1   3  11     2107.08     2040.31     52.91 o 
   0   3  11       14.76      -32.45     50.73 o 
   1   3  11      561.90      407.15     52.80 o 
   2   3  11     5050.48     5416.80    220.37 o 
   3   3  11      104.44      102.09     76.15 o 
   4   3  11     4869.55     5445.01     96.03 o 
   5   3  11      645.15      656.87     77.15 o 
   6   3  11      417.84      417.98     76.20 o 
   7   3  11     1053.43      928.43     78.50 o 
   8   3  11      697.44      710.55     98.53 o 
   9   3  11      710.07      821.06    141.98 o 
 -11   4  11     1753.01     1312.75    103.93 o 
 -10   4  11      403.94      458.44     71.99 o 
  -9   4  11     1190.72     1184.41     65.17 o 
  -8   4  11      150.77      186.55     76.93 o 
  -7   4  11     2011.16     2289.35     74.26 o 
  -6   4  11       40.65       81.64     54.26 o 
  -5   4  11      864.97      896.11     76.95 o 
  -4   4  11     2040.58     2081.12     57.57 o 
  -3   4  11     5059.08     5447.66    122.49 o 
  -2   4  11      426.72      390.92     67.47 o 
  -1   4  11      962.22      933.23     47.57 o 
   0   4  11     7072.12     6778.81    102.87 o 
   1   4  11     3243.32     3272.36     76.86 o 
   2   4  11     4628.96     4952.68    100.44 o 
   3   4  11     2349.88     2313.26     73.53 o 
   4   4  11       28.03       25.57     60.70 o 
   5   4  11     1560.75     1569.57    141.46 o 
   6   4  11        8.19       -3.38     60.81 o 
   7   4  11      537.07      432.33     63.99 o 
   8   4  11      447.90      362.91     95.13 o 
   9   4  11     1381.13     1320.68    100.65 o 
 -10   5  11      261.51      271.80     66.45 o 
  -9   5  11     1336.43     1212.52     66.86 o 
  -8   5  11       24.46       31.35     46.88 o 
  -7   5  11     3260.76     3312.82     73.95 o 
  -6   5  11      140.25      156.29     62.01 o 
  -5   5  11     4236.17     4411.37     76.46 o 
  -4   5  11       80.85       73.15     92.38 o 
  -3   5  11    11281.37    11707.77    204.11 o 
  -2   5  11      359.62      338.78     45.55 o 
  -1   5  11      600.20      553.98     52.13 o 
   0   5  11      488.59      530.97     52.32 o 
   1   5  11     5055.13     5302.96    371.49 o 
   2   5  11     2313.67     2398.00     85.85 o 
   3   5  11      168.32      226.26     69.22 o 
   4   5  11      117.92       90.35    152.47 o 
   5   5  11      190.26      191.93     60.40 o 
   6   5  11      370.86      452.61     64.01 o 
   7   5  11      317.46      236.15     75.16 o 
   8   5  11      313.20      259.91     96.13 o 
   9   5  11      683.70      748.23     68.13 o 
 -10   6  11      304.37      484.80     94.80 o 
  -9   6  11      929.24      984.19     54.08 o 
  -8   6  11      821.73      897.65     52.32 o 
  -7   6  11     2253.40     2446.46     63.63 o 
  -6   6  11     1696.16     1772.62     63.47 o 
  -5   6  11     8146.97     8194.89     82.07 o 
  -4   6  11    12370.21    12335.83    416.61 o 
  -3   6  11       49.33       49.71     55.46 o 
  -2   6  11     4818.26     5015.42    116.04 o 
  -1   6  11      279.16      361.85     41.10 o 
   0   6  11     3388.49     3413.50     66.97 o 
   1   6  11     2240.85     2528.69     71.44 o 
   2   6  11      137.97      130.02     54.35 o 
   3   6  11     3067.21     3014.84     76.01 o 
   4   6  11       32.59      -50.49     61.22 o 
   5   6  11       26.33      -31.02     76.69 o 
   6   6  11      330.69      261.21     61.42 o 
   7   6  11        7.63       20.93     74.05 o 
   8   6  11       49.05       84.30     65.65 o 
   9   6  11     3509.88     3017.98    161.84 o 
 -10   7  11        1.01      -14.71     80.80 o 
  -9   7  11      631.44      562.36     55.77 o 
  -8   7  11      793.11      843.58     57.19 o 
  -7   7  11      531.74      446.64     62.72 o 
  -6   7  11     4832.49     5190.92     67.89 o 
  -5   7  11        0.40       59.66     53.82 o 
  -4   7  11     1101.49     1336.99     60.28 o 
  -3   7  11     1128.08     1102.96     66.29 o 
  -2   7  11     3734.02     3928.42     68.24 o 
  -1   7  11      257.54      205.88     56.02 o 
   0   7  11     3380.45     3450.76     82.98 o 
   1   7  11     1538.31     1525.48     60.01 o 
   2   7  11      301.53      260.04     63.16 o 
   3   7  11      184.88      167.46     62.21 o 
   4   7  11     3560.94     4022.26    162.87 o 
   5   7  11      293.01      422.48     74.63 o 
   6   7  11      427.48      342.49    130.11 o 
   7   7  11        2.79      -31.18    105.56 o 
   8   7  11      400.95      516.81     75.83 o 
   9   7  11       89.37       86.14     74.81 o 
 -10   8  11     2944.20     3161.86    136.95 o 
  -9   8  11     1188.30     1295.66     80.44 o 
  -8   8  11     2774.32     2859.45     82.03 o 
  -7   8  11      314.09      310.71     61.53 o 
  -6   8  11      302.35      261.25     62.18 o 
  -5   8  11       42.69       64.53     78.77 o 
  -4   8  11     9194.42    10430.32    150.02 o 
  -3   8  11      845.73     1126.60     65.93 o 
  -2   8  11     2202.33     2333.78     57.00 o 
  -1   8  11       14.13       48.53     55.54 o 
   0   8  11      263.32      266.40     45.30 o 
   1   8  11      423.23      414.17     56.54 o 
   2   8  11     4763.97     5166.93     77.77 o 
   3   8  11     2474.70     2449.09    162.48 o 
   4   8  11      536.60      506.78     56.16 o 
   5   8  11      352.12      225.98     75.65 o 
   6   8  11      306.80      343.84     76.10 o 
   7   8  11      416.33      275.30     75.27 o 
   8   8  11      203.64      200.11     65.22 o 
   9   8  11       20.58     -124.36    124.36 o 
 -10   9  11      923.36      886.10     78.77 o 
  -9   9  11      157.34      163.57     76.27 o 
  -8   9  11     2789.10     2910.64     66.59 o 
  -7   9  11      798.67      800.44     65.53 o 
  -6   9  11      581.09      476.14     90.02 o 
  -5   9  11     5340.74     5692.40    227.52 o 
  -4   9  11       14.18       -6.60     53.90 o 
  -3   9  11     1937.50     2304.99     69.31 o 
  -2   9  11        6.26      -51.77     62.23 o 
  -1   9  11     6636.11     6928.87    146.60 o 
   0   9  11       92.87      105.09     54.49 o 
   1   9  11    13736.16    15365.28    140.08 o 
   2   9  11      361.50      310.59     49.40 o 
   3   9  11     2044.70     2209.91    132.76 o 
   4   9  11     2576.43     2270.33     79.63 o 
   5   9  11      370.20      421.16     75.46 o 
   6   9  11        0.68        5.49     73.53 o 
   7   9  11        4.41      -78.51     78.51 o 
   8   9  11     3297.96     2971.76    108.67 o 
 -10  10  11      417.49      254.46     66.67 o 
  -9  10  11       23.61      109.45     64.83 o 
  -8  10  11      145.69       71.58     61.65 o 
  -7  10  11     3899.15     3838.60    127.47 o 
  -6  10  11      232.48      360.29    102.33 o 
  -5  10  11     9314.51    10006.97    236.76 o 
  -4  10  11     1009.83     1060.17     64.66 o 
  -3  10  11      388.92      282.21     63.08 o 
  -2  10  11     1979.66     1933.03    105.72 o 
  -1  10  11      298.78      215.05     54.64 o 
   0  10  11     1630.83     1569.28     60.52 o 
   1  10  11     2313.44     2485.76     91.22 o 
   2  10  11        1.19       11.28     48.11 o 
   3  10  11     9006.09     9454.45    113.73 o 
   4  10  11      140.32       51.21     53.38 o 
   5  10  11      620.99      526.30     75.19 o 
   6  10  11      429.17      609.61     87.22 o 
   7  10  11      321.98      518.86     84.28 o 
   8  10  11      225.22      243.85     75.16 o 
 -10  11  11      199.61      272.20     74.89 o 
  -9  11  11     1141.89     1150.23     70.82 o 
  -8  11  11      154.62      239.28     53.01 o 
  -7  11  11      309.91      223.95     54.18 o 
  -6  11  11     3136.30     3096.01     89.95 o 
  -5  11  11     1716.32     1686.20     59.64 o 
  -4  11  11      752.87      845.31     63.61 o 
  -3  11  11       46.64       95.21     71.60 o 
  -2  11  11     3166.83     3564.11     65.93 o 
  -1  11  11       33.50       55.30     53.45 o 
   0  11  11      631.90      715.71     46.45 o 
   1  11  11     5604.39     5786.63    136.60 o 
   2  11  11     1274.54     1457.85     54.67 o 
   3  11  11     3257.73     3550.41     72.60 o 
   4  11  11     2330.11     2485.71     63.72 o 
   5  11  11      826.03      787.20     64.15 o 
   6  11  11      335.20      337.17     53.36 o 
   7  11  11      386.35      356.02     59.94 o 
   8  11  11       75.75       22.60     64.66 o 
  -9  12  11     1279.80     1443.55     80.06 o 
  -8  12  11      224.46      197.86     66.89 o 
  -7  12  11      335.21      243.08     61.94 o 
  -6  12  11       56.76       53.89     47.19 o 
  -5  12  11      130.52      100.43     53.96 o 
  -4  12  11      637.98      795.24     50.41 o 
  -3  12  11     1681.50     1920.20     59.72 o 
  -2  12  11      272.07      275.33     62.48 o 
  -1  12  11      236.93      209.16     54.41 o 
   0  12  11       27.67      105.47     47.35 o 
   1  12  11     1283.60     1350.31     52.73 o 
   2  12  11    18360.39    19820.07    285.00 o 
   3  12  11      274.54      264.84     53.81 o 
   4  12  11       26.03       21.30     47.42 o 
   5  12  11     2024.39     1960.38     88.73 o 
   6  12  11      852.20      955.81     63.34 o 
   7  12  11      141.86      184.88     75.18 o 
   8  12  11     1712.10     1525.39    135.55 o 
  -9  13  11       57.54      112.44     65.30 o 
  -8  13  11      799.51      932.66     79.33 o 
  -7  13  11      290.75      354.07     67.81 o 
  -6  13  11     1356.07     1221.05     58.55 o 
  -5  13  11      569.14      569.39     64.36 o 
  -4  13  11        0.57      -61.45     61.45 o 
  -3  13  11       21.22       72.08     59.46 o 
  -2  13  11      566.77      653.93     51.24 o 
  -1  13  11      205.15      210.78     52.95 o 
   0  13  11       97.18      245.68     61.32 o 
   1  13  11     1908.56     2039.79     69.13 o 
   2  13  11      445.34      459.86     62.97 o 
   3  13  11      478.51      460.56     63.69 o 
   4  13  11     6620.07     7109.44    106.06 o 
   5  13  11      739.06      666.07     63.82 o 
   6  13  11      254.69      283.22     74.92 o 
   7  13  11      865.25      824.66    104.37 o 
   8  13  11      831.13      530.85     78.86 o 
  -9  14  11      234.15      255.84     66.23 o 
  -8  14  11       61.83       39.70     65.29 o 
  -7  14  11       42.43       40.32     77.54 o 
  -6  14  11       44.60       32.97     47.59 o 
  -5  14  11      995.10     1007.51     64.75 o 
  -4  14  11      124.50       41.69     55.00 o 
  -3  14  11     4555.71     4658.77     75.65 o 
  -2  14  11      460.97      496.67     76.88 o 
  -1  14  11     1811.05     1704.25     54.60 o 
   0  14  11     1404.94     1559.95     58.58 o 
   1  14  11     7055.67     7326.47    169.36 o 
   2  14  11     3431.38     3421.36     66.25 o 
   3  14  11     4558.62     4624.67     95.95 o 
   4  14  11      225.22      121.59     61.89 o 
   5  14  11      806.55      917.46     64.57 o 
   6  14  11       65.58       87.87     91.38 o 
   7  14  11      383.71      335.67     76.40 o 
  -9  15  11      594.45      513.94     77.35 o 
  -8  15  11       54.13       53.49     58.72 o 
  -7  15  11      763.94      621.67     57.75 o 
  -6  15  11      797.42      714.47     56.75 o 
  -5  15  11      832.06      794.95     64.73 o 
  -4  15  11      112.87       95.08     47.40 o 
  -3  15  11       11.29       91.35     43.27 o 
  -2  15  11     1305.63     1361.12     58.62 o 
  -1  15  11     2062.79     2106.95    105.64 o 
   0  15  11     2953.98     3253.33     65.16 o 
   1  15  11     7391.94     7720.21    278.27 o 
   2  15  11     2584.08     2432.97     74.53 o 
   3  15  11     3948.29     4047.61    255.28 o 
   4  15  11      119.00      134.07     61.50 o 
   5  15  11     3248.88     3216.88     74.13 o 
   6  15  11      506.11      506.02    109.50 o 
   7  15  11      871.98      873.41     93.77 o 
  -8  16  11      720.33      895.33    155.61 o 
  -7  16  11      723.26      660.57     61.81 o 
  -6  16  11       17.49       30.99     53.40 o 
  -5  16  11     4838.91     4499.46     67.40 o 
  -4  16  11     5863.07     6291.78    122.67 o 
  -3  16  11      315.64      433.24     62.47 o 
  -2  16  11      486.71      407.39     48.64 o 
  -1  16  11      707.86      845.32     56.59 o 
   0  16  11       30.09       63.95     61.23 o 
   1  16  11     1799.51     1857.17    121.17 o 
   2  16  11     2654.73     2739.83     99.84 o 
   3  16  11     4901.16     5036.60     78.74 o 
   4  16  11      598.20      569.67     63.46 o 
   5  16  11      472.05      354.45     67.54 o 
   6  16  11     2169.05     1991.29     82.83 o 
   7  16  11       44.70      110.56     88.98 o 
  -8  17  11      731.41      744.79     78.74 o 
  -7  17  11      288.64      322.11     66.84 o 
  -6  17  11     8598.29     8337.06    232.38 o 
  -5  17  11        0.04       60.72     52.61 o 
  -4  17  11      693.69      731.23     46.92 o 
  -3  17  11      613.45      582.38     54.71 o 
  -2  17  11     1453.72     1370.70     65.02 o 
  -1  17  11     1769.97     1659.91     66.05 o 
   0  17  11     2641.82     2875.06     87.09 o 
   1  17  11      854.68      830.38     78.46 o 
   2  17  11       13.78       20.04     53.89 o 
   3  17  11      279.58      271.80     48.78 o 
   4  17  11     4739.12     4791.81    106.97 o 
   5  17  11      200.29      184.39     66.21 o 
   6  17  11        8.79       27.67     63.93 o 
  -8  18  11     3691.97     3677.27    174.93 o 
  -7  18  11     1307.40     1336.97     80.81 o 
  -6  18  11     1216.24     1368.95     99.36 o 
  -5  18  11      504.66      490.05     62.94 o 
  -4  18  11     2639.70     2489.45     70.41 o 
  -3  18  11       89.12      142.08     52.79 o 
  -2  18  11      229.66      215.18     52.35 o 
  -1  18  11      442.50      471.11     54.47 o 
   0  18  11      950.27      977.08     57.50 o 
   1  18  11       27.31      104.22     42.72 o 
   2  18  11     1546.69     1566.05    113.65 o 
   3  18  11       60.11       36.46     51.62 o 
   4  18  11       18.17        9.87     53.17 o 
   5  18  11       52.49       63.55     65.59 o 
   6  18  11      271.01      258.30     65.51 o 
  -7  19  11     2370.97     2371.58     73.08 o 
  -6  19  11     2479.28     2333.53     66.92 o 
  -5  19  11     3614.33     4009.97     98.38 o 
  -4  19  11     2680.62     2403.12    135.13 o 
  -3  19  11     3118.17     2892.82     59.26 o 
  -2  19  11      155.62      154.15     40.09 o 
  -1  19  11       11.38       16.75     52.45 o 
   0  19  11       10.19       24.00     60.09 o 
   1  19  11     1296.87     1378.70     77.94 o 
   2  19  11     1667.07     1437.18     60.22 o 
   3  19  11      407.72      446.99     90.63 o 
   4  19  11      640.79      511.65     78.24 o 
   5  19  11     1887.82     1926.48     73.66 o 
   6  19  11      180.75       63.81     75.48 o 
  -7  20  11     2725.49     2915.33     73.61 o 
  -6  20  11      350.68      350.98     59.75 o 
  -5  20  11     7988.26     8175.68    162.96 o 
  -4  20  11      996.83      916.00     52.11 o 
  -3  20  11      938.52     1053.24    120.97 o 
  -2  20  11       29.96       52.61     46.04 o 
  -1  20  11      159.35      139.85     53.50 o 
   0  20  11      350.55      390.04     48.63 o 
   1  20  11      108.08       21.38     54.44 o 
   2  20  11      461.46      472.72     49.32 o 
   3  20  11     4364.96     4797.04     76.13 o 
   4  20  11      932.30     1046.58     80.13 o 
   5  20  11      422.37      373.70     76.98 o 
  -6  21  11     2202.40     2095.06     98.77 o 
  -5  21  11     1330.88     1383.15     62.63 o 
  -4  21  11      117.28      129.82     65.59 o 
  -3  21  11     1949.72     1957.27     93.15 o 
  -2  21  11     2949.25     2998.08    107.00 o 
  -1  21  11      337.85      244.99     48.59 o 
   0  21  11     1302.37     1218.54     76.30 o 
   1  21  11      173.52      164.76     63.03 o 
   2  21  11      974.69     1032.85     69.56 o 
   3  21  11     1192.19     1357.65    103.29 o 
   4  21  11     2074.98     2071.37    138.31 o 
   5  21  11      422.01      431.41     67.19 o 
  -6  22  11        9.63       16.10     57.85 o 
  -5  22  11      365.62      399.59     59.71 o 
  -4  22  11     7935.89     8339.67    147.72 o 
  -3  22  11      251.01      284.17     65.29 o 
  -2  22  11      144.80      112.97     66.97 o 
  -1  22  11     1356.09     1542.55    110.77 o 
   0  22  11      690.39      885.89     84.31 o 
   1  22  11      208.71      265.70     90.90 o 
   2  22  11     6687.95     6608.28    352.88 o 
   3  22  11       15.66      -33.67     76.37 o 
   4  22  11     1683.35     1598.47     74.68 o 
  -5  23  11      183.50      156.32     64.86 o 
  -4  23  11       61.86      -42.43     88.04 o 
  -3  23  11     1350.08     1360.53     84.02 o 
  -2  23  11      142.69      145.73     64.61 o 
  -1  23  11     1150.83     1233.15     69.34 o 
   0  23  11        4.25      -10.22     64.85 o 
   1  23  11     2112.01     2176.02    158.97 o 
   2  23  11       81.91       72.10     67.05 o 
   3  23  11      148.52      148.10     66.51 o 
  -4  24  11      538.92      619.53     59.35 o 
  -3  24  11     1803.33     1645.71    153.67 o 
  -2  24  11      115.01       74.14     74.88 o 
  -1  24  11       42.47       39.81     63.88 o 
   0  24  11       36.76       81.37     64.72 o 
   1  24  11      628.49      563.24    106.57 o 
   2  24  11     1363.88     1255.51     71.17 o 
   3  24  11     6559.77     6002.91    137.16 o 
  -3  25  11      325.35      339.47     77.31 o 
  -2  25  11     1112.17     1259.83     79.83 o 
  -1  25  11      143.37       67.74     74.32 o 
   0  25  11      123.42      124.41     79.33 o 
   1  25  11     4016.80     3894.89    151.27 o 
 -10   0  12     2159.10     2125.39    139.29 o 
  -8   0  12     4007.96     3701.81     81.80 o 
  -6   0  12      874.98      754.44     64.51 o 
  -4   0  12      402.07      273.63    104.65 o 
  -2   0  12     1323.14     1252.54    113.67 o 
   0   0  12     2136.51     2367.31     93.68 o 
   2   0  12     5505.54     5389.68    111.50 o 
   4   0  12       14.22       12.01    107.09 o 
   6   0  12      123.35      255.04    106.27 o 
   8   0  12      298.52      294.37    136.14 o 
 -10   1  12     1036.49     1005.10     70.94 o 
  -9   1  12     2363.25     2301.35     83.80 o 
  -8   1  12      523.97      481.03     49.67 o 
  -7   1  12       99.62       31.95     53.53 o 
  -6   1  12       65.73       39.23     46.78 o 
  -5   1  12      813.84      853.77     55.20 o 
  -4   1  12      218.91      160.62     62.47 o 
  -3   1  12      271.36      281.53     61.90 o 
  -2   1  12       50.69       79.46     61.92 o 
  -1   1  12     5999.84     6018.80    307.27 o 
   0   1  12     6826.22     7477.01    101.28 o 
   1   1  12    10336.82    10673.64    276.66 o 
   2   1  12     5152.48     4855.58    102.01 o 
   3   1  12     1523.77     1555.87     59.47 o 
   4   1  12     3149.62     3061.55     69.86 o 
   5   1  12       16.50      -13.96     74.22 o 
   6   1  12       11.77      -11.19     61.50 o 
   7   1  12      911.96      896.81    110.57 o 
   8   1  12     2979.60     2984.83    117.08 o 
 -10   2  12      255.37      184.99     76.77 o 
  -9   2  12      711.30      788.16     79.34 o 
  -8   2  12      357.24      393.98     48.50 o 
  -7   2  12     2243.39     2114.82     63.00 o 
  -6   2  12     1137.61     1105.90     64.15 o 
  -5   2  12      529.21      581.68     61.87 o 
  -4   2  12      797.10      771.03     55.68 o 
  -3   2  12        1.55       62.78     60.98 o 
  -2   2  12      656.74      609.77     55.94 o 
  -1   2  12     2419.38     2868.78    165.84 o 
   0   2  12     5356.13     5520.49    119.50 o 
   1   2  12     3402.20     3738.57    145.12 o 
   2   2  12      205.77      315.83     73.89 o 
   3   2  12     2213.78     2421.15    180.13 o 
   4   2  12      285.10      417.79     77.34 o 
   5   2  12        7.44       48.64     71.93 o 
   6   2  12      633.29      741.13     97.27 o 
   7   2  12      758.35     1066.10     82.74 o 
   8   2  12      863.68      645.58     99.56 o 
 -10   3  12      588.24      513.33     69.07 o 
  -9   3  12      929.10     1104.11     70.38 o 
  -8   3  12     1630.17     1572.73     74.74 o 
  -7   3  12     1333.66     1288.87    118.73 o 
  -6   3  12       11.60      -48.14     52.40 o 
  -5   3  12     1816.92     1844.28     55.28 o 
  -4   3  12      926.23      831.27     63.07 o 
  -3   3  12      173.54      101.69     43.77 o 
  -2   3  12       60.48       91.79     53.71 o 
  -1   3  12     1952.07     2010.01     60.77 o 
   0   3  12     3270.76     3054.34     75.86 o 
   1   3  12    15564.23    16657.97    137.95 o 
   2   3  12       48.22       44.86     61.38 o 
   3   3  12      178.20      168.63    100.27 o 
   4   3  12     1836.41     1999.55    101.22 o 
   5   3  12        2.99        5.80     60.09 o 
   6   3  12      228.76      221.19     86.55 o 
   7   3  12     1827.65     1692.51    100.66 o 
   8   3  12     2714.68     2333.96     92.00 o 
 -10   4  12     2798.93     2590.72     86.18 o 
  -9   4  12     1191.62     1111.03     71.88 o 
  -8   4  12     2738.51     2535.79     60.13 o 
  -7   4  12     2057.33     2073.27     62.36 o 
  -6   4  12       10.24      -50.00     61.01 o 
  -5   4  12      101.29      108.07     53.22 o 
  -4   4  12     5394.05     5594.77    113.37 o 
  -3   4  12      525.19      443.31     62.52 o 
  -2   4  12      692.89      721.48     80.73 o 
  -1   4  12     5432.72     5252.18    181.70 o 
   0   4  12       60.56       66.21     47.85 o 
   1   4  12      146.40      121.63     63.20 o 
   2   4  12     4141.82     4325.92     95.50 o 
   3   4  12      895.68     1039.62    103.65 o 
   4   4  12       26.72       40.90     73.73 o 
   5   4  12      104.59       72.19     75.66 o 
   6   4  12       69.57       79.21     61.01 o 
   7   4  12      332.08      452.72     95.78 o 
   8   4  12       61.76      123.04     77.99 o 
 -10   5  12      194.39      308.14    123.10 o 
  -9   5  12       51.92      -28.53     66.06 o 
  -8   5  12      563.47      578.93     63.55 o 
  -7   5  12       53.19        6.28     47.19 o 
  -6   5  12    13160.20    13476.87    240.33 o 
  -5   5  12       33.06       83.98     53.20 o 
  -4   5  12     4032.12     4239.99     75.22 o 
  -3   5  12      144.41      139.62     61.44 o 
  -2   5  12     5169.02     5579.34    199.39 o 
  -1   5  12      504.11      439.54     46.17 o 
   0   5  12     1657.31     1638.02     67.51 o 
   1   5  12       33.83       69.65     75.09 o 
   2   5  12     4069.49     3952.14     89.06 o 
   3   5  12     2167.35     2315.18     71.78 o 
   4   5  12      100.77       48.85     61.45 o 
   5   5  12      162.53      180.65     61.14 o 
   6   5  12     1409.91     1163.21     81.01 o 
   7   5  12        3.37      -13.01     75.60 o 
   8   5  12     4149.89     3648.09    226.19 o 
  -9   6  12        2.78        5.74     66.28 o 
  -8   6  12     5151.93     5077.26    169.17 o 
  -7   6  12     2447.29     2459.87     69.83 o 
  -6   6  12      388.48      350.55     55.62 o 
  -5   6  12     2272.17     2633.77     64.15 o 
  -4   6  12     1489.60     1627.22     66.19 o 
  -3   6  12     5238.23     4922.10     70.13 o 
  -2   6  12      228.65      216.10     48.60 o 
  -1   6  12     3820.15     3924.87     99.07 o 
   0   6  12     2803.97     3073.04    156.61 o 
   1   6  12      523.64      368.42     54.36 o 
   2   6  12      909.33     1026.11     78.38 o 
   3   6  12      116.56       99.61     53.80 o 
   4   6  12      131.78      113.11     73.33 o 
   5   6  12      655.33      567.90     76.83 o 
   6   6  12      149.97       72.72     62.06 o 
   7   6  12     1204.69     1305.16    108.48 o 
   8   6  12      137.55       70.28     95.26 o 
  -9   7  12      734.27      746.81     74.03 o 
  -8   7  12     1406.11     1731.40    111.46 o 
  -7   7  12     3759.78     3720.50     76.55 o 
  -6   7  12     2501.91     2576.10     64.29 o 
  -5   7  12     5591.89     5694.00    195.78 o 
  -4   7  12     1053.35     1029.28     64.84 o 
  -3   7  12     3705.10     3798.79    140.94 o 
  -2   7  12      603.76      634.49     62.81 o 
  -1   7  12     1671.84     1805.38     76.31 o 
   0   7  12      175.38      220.02     61.49 o 
   1   7  12     5140.17     5560.93    169.53 o 
   2   7  12      349.68      358.55     61.37 o 
   3   7  12       64.08      104.38     60.65 o 
   4   7  12      184.57      205.06     52.82 o 
   5   7  12      198.14      183.39     74.23 o 
   6   7  12        0.27       21.43     78.74 o 
   7   7  12      106.71      141.79     94.63 o 
   8   7  12     1615.34     1584.71     98.34 o 
  -9   8  12      126.74      121.76     66.24 o 
  -8   8  12     1262.42     1294.10     80.35 o 
  -7   8  12     9106.44     9238.00    188.78 o 
  -6   8  12      621.85      687.04     64.01 o 
  -5   8  12     1069.95     1098.54     95.57 o 
  -4   8  12     1254.11     1335.52     52.73 o 
  -3   8  12      225.37      401.13     96.94 o 
  -2   8  12      107.40       73.95     51.81 o 
  -1   8  12     3172.95     3094.16     64.89 o 
   0   8  12     3899.91     4063.39    116.53 o 
   1   8  12        8.23       28.17     53.37 o 
   2   8  12     1064.69     1425.47     83.89 o 
   3   8  12     2222.46     2007.25    181.79 o 
   4   8  12      326.95      313.62     63.32 o 
   5   8  12      742.83      722.07     77.13 o 
   6   8  12      168.37      348.48     92.20 o 
   7   8  12      103.52      143.41     93.04 o 
  -9   9  12     1533.31     1314.34     73.94 o 
  -8   9  12      224.66      291.97     77.06 o 
  -7   9  12      138.97      171.26     47.41 o 
  -6   9  12     8492.57     8686.05     88.75 o 
  -5   9  12     1685.82     1527.15     72.10 o 
  -4   9  12        1.18       94.37     81.17 o 
  -3   9  12      694.47      808.62     62.94 o 
  -2   9  12     3162.49     3424.18     64.23 o 
  -1   9  12      549.65      529.09     53.63 o 
   0   9  12     1662.50     1837.58     91.00 o 
   1   9  12     5457.60     5524.44     72.15 o 
   2   9  12     3401.35     3181.84    129.26 o 
   3   9  12       30.67       38.26     72.75 o 
   4   9  12     1547.36     1365.43     79.55 o 
   5   9  12      427.38      349.32     62.84 o 
   6   9  12      269.31      305.81     93.72 o 
   7   9  12        7.51      127.93     92.67 o 
  -9  10  12     1776.05     1711.80     95.84 o 
  -8  10  12     2658.57     2658.12    139.18 o 
  -7  10  12      103.89      115.33     53.23 o 
  -6  10  12      180.54      219.16     61.69 o 
  -5  10  12       98.47      142.88     64.84 o 
  -4  10  12     3414.95     3473.05    105.89 o 
  -3  10  12      155.44       98.13     60.90 o 
  -2  10  12       91.57       16.16     52.56 o 
  -1  10  12      352.62      350.81     48.47 o 
   0  10  12     3576.41     3964.11     72.55 o 
   1  10  12      920.99     1152.22     58.63 o 
   2  10  12     4179.57     4367.32    118.93 o 
   3  10  12      940.17     1079.13     57.79 o 
   4  10  12      178.23      182.93     73.38 o 
   5  10  12      314.00      355.51     62.64 o 
   6  10  12      825.24      871.90     96.84 o 
   7  10  12       35.75       79.83     64.99 o 
  -9  11  12      593.13      410.37     68.42 o 
  -8  11  12     1975.05     2004.27     73.67 o 
  -7  11  12     2583.63     2763.58     72.85 o 
  -6  11  12     2877.92     2822.08     72.82 o 
  -5  11  12     2117.72     2095.98     56.50 o 
  -4  11  12       96.82      165.47     52.90 o 
  -3  11  12       62.96       79.20     53.27 o 
  -2  11  12      177.69      232.41     53.84 o 
  -1  11  12     1200.65     1228.34     51.63 o 
   0  11  12      622.88      522.22     53.72 o 
   1  11  12     1938.60     1742.02     72.24 o 
   2  11  12     4783.33     5058.67    118.09 o 
   3  11  12      256.34      439.26    114.87 o 
   4  11  12      701.32      703.98     55.58 o 
   5  11  12     1000.06      827.91     78.10 o 
   6  11  12      174.96       99.75     75.54 o 
   7  11  12     2480.78     2117.26     84.03 o 
  -8  12  12        5.92      117.48     75.32 o 
  -7  12  12      975.56     1010.68     62.58 o 
  -6  12  12      981.63     1043.00     81.99 o 
  -5  12  12        0.54       37.05     53.05 o 
  -4  12  12        1.20      -29.65     52.12 o 
  -3  12  12     1163.19     1348.74     52.40 o 
  -2  12  12       24.00      129.85     52.83 o 
  -1  12  12     1103.76     1296.61     84.44 o 
   0  12  12      266.20      310.72     49.03 o 
   1  12  12     1421.23     1621.41     59.65 o 
   2  12  12     1094.27     1135.72     65.19 o 
   3  12  12     7074.05     7041.56    269.09 o 
   4  12  12      296.39      318.69     53.58 o 
   5  12  12     1668.93     1912.06    100.21 o 
   6  12  12       54.01      -28.36     75.26 o 
   7  12  12      703.77      612.60     84.76 o 
  -8  13  12        0.86       -8.20     75.97 o 
  -7  13  12       87.19      232.58     75.74 o 
  -6  13  12      758.65      602.55     56.93 o 
  -5  13  12     2023.57     2155.79     56.65 o 
  -4  13  12      785.22      694.11     50.48 o 
  -3  13  12     1130.24     1171.66     72.19 o 
  -2  13  12      143.74       72.52     52.97 o 
  -1  13  12     1167.22     1210.58     57.80 o 
   0  13  12     2068.86     2064.41     67.54 o 
   1  13  12     5031.09     5226.85     77.45 o 
   2  13  12       35.41       59.17     47.72 o 
   3  13  12      478.07      484.67     69.93 o 
   4  13  12      621.60      650.23     62.62 o 
   5  13  12      670.12      838.20     86.96 o 
   6  13  12       84.26      104.88     65.09 o 
  -8  14  12     1047.96      973.50     70.99 o 
  -7  14  12      271.17      264.80     67.75 o 
  -6  14  12      479.95      402.45     78.86 o 
  -5  14  12      646.77      674.78     55.81 o 
  -4  14  12     4057.67     3862.89    102.14 o 
  -3  14  12        5.89       41.27     52.72 o 
  -2  14  12     1901.85     1651.62     85.37 o 
  -1  14  12      154.72      183.52     52.33 o 
   0  14  12     1412.40     1419.03     53.62 o 
   1  14  12      247.03      216.32     48.22 o 
   2  14  12     3770.95     3885.79     74.71 o 
   3  14  12     1029.76      944.07     56.31 o 
   4  14  12      359.32      346.92     97.43 o 
   5  14  12      225.10      193.31     58.67 o 
   6  14  12     3099.62     3295.25     88.87 o 
  -8  15  12      484.48      381.10     67.13 o 
  -7  15  12       93.69      207.43    111.62 o 
  -6  15  12    10260.77     9969.02    298.86 o 
  -5  15  12      986.58      731.69     77.59 o 
  -4  15  12     1269.73     1377.29    118.16 o 
  -3  15  12     1531.47     1542.83     88.65 o 
  -2  15  12     1202.72     1287.28     64.85 o 
  -1  15  12     1940.53     2103.30     77.57 o 
   0  15  12     1801.27     1848.50    102.47 o 
   1  15  12     1322.06     1323.24     66.32 o 
   2  15  12      627.11      718.63     51.77 o 
   3  15  12        7.98      -37.00     60.71 o 
   4  15  12     2173.87     2126.33    139.82 o 
   5  15  12      993.03      913.60     57.50 o 
   6  15  12       56.21       73.16     65.45 o 
  -7  16  12     2985.27     2807.54     87.19 o 
  -6  16  12      240.45      208.78     60.72 o 
  -5  16  12     1003.84      984.13     96.34 o 
  -4  16  12      241.47      238.32     53.98 o 
  -3  16  12     2642.01     2355.12     63.72 o 
  -2  16  12     2330.87     2217.76     82.95 o 
  -1  16  12      434.80      485.33    117.49 o 
   0  16  12     7936.31     7723.76    208.22 o 
   1  16  12      227.68      216.14     60.32 o 
   2  16  12     3594.83     3505.17     73.91 o 
   3  16  12     2277.59     2274.72     74.77 o 
   4  16  12       42.88       24.39     76.15 o 
   5  16  12       92.09       65.98     65.51 o 
   6  16  12      185.72      147.95     91.03 o 
  -7  17  12     1773.21     1665.72    143.83 o 
  -6  17  12      582.11      530.38     67.66 o 
  -5  17  12     3535.49     3874.98    232.03 o 
  -4  17  12      393.12      433.15     66.84 o 
  -3  17  12     1790.52     1571.44     54.29 o 
  -2  17  12      727.54      625.98     67.25 o 
  -1  17  12       19.50       68.93     54.84 o 
   0  17  12       32.23      -59.41     61.29 o 
   1  17  12     5662.33     5859.20    158.75 o 
   2  17  12     1451.70     1394.40     57.05 o 
   3  17  12        0.14      -10.24     99.30 o 
   4  17  12       21.53      -33.15     65.91 o 
   5  17  12     1052.54     1014.84     70.54 o 
  -6  18  12     1175.80     1316.03    104.82 o 
  -5  18  12     1886.61     1962.80    104.85 o 
  -4  18  12     3826.92     3938.36    117.82 o 
  -3  18  12     2584.35     2242.16    173.50 o 
  -2  18  12     1303.81     1430.93     99.55 o 
  -1  18  12      622.22      537.32     88.60 o 
   0  18  12      485.54      417.22     55.07 o 
   1  18  12      383.49      324.52     54.03 o 
   2  18  12       52.55      154.35     77.39 o 
   3  18  12     1934.14     1937.60    143.79 o 
   4  18  12      244.75      341.16     59.67 o 
   5  18  12      230.62      280.25     65.98 o 
  -6  19  12     9444.35     9024.15    359.68 o 
  -5  19  12      713.41      750.64     97.42 o 
  -4  19  12       75.70       25.79     96.81 o 
  -3  19  12      279.29      174.50     77.29 o 
  -2  19  12     1325.14     1488.04     87.14 o 
  -1  19  12     1939.38     1962.78     63.26 o 
   0  19  12     1058.26     1122.65     74.92 o 
   1  19  12     1494.14     1564.14     72.08 o 
   2  19  12      999.47     1185.36     79.04 o 
   3  19  12       38.67      115.22     76.07 o 
   4  19  12      255.85      212.09     71.74 o 
  -5  20  12      339.47      422.77     64.34 o 
  -4  20  12     6115.73     6639.56    162.16 o 
  -3  20  12      253.42       99.75     58.97 o 
  -2  20  12        1.62       33.68     58.16 o 
  -1  20  12       47.26      -26.11     58.82 o 
   0  20  12      693.58      715.41     67.69 o
[truncated: 27,702 more chars]
